# Supplementary material for: MethNet: a robust approach to identify regulatory hubs and their distal targets from cancer data
Source: Nat Commun. 2024 Jul 17;15:6027. doi: 10.1038/s41467-024-50380-3 (PMC11258126; doi:10.1038/s41467-024-50380-3)
Supplement: Supplementary file 4 — Supplementary Data 1 [file 41467_2024_50380_MOESM4_ESM.xlsx]

## Sheet: README
Sheet Name	Columns	Description
sgRNA Sequences	sgRNA Label (Type|Method|sgRNA ID|Gene/Promoter)	Label of guide
	Target Name	Targeting Region
	Guide #	Rank of guide targeting the region (given by CRISPick)
	sgRNA ID	Unique label for guide
	Guide Sequence - 20 nt	Guide sequence
	Library sgRNA Insert Sequence	sgRNA insert sequence (eg "+1G + guide + tracrRNA + T6")
CRE criteria	CRE Coordinates	Coordinates of regulatory element
	MethNet Potential	CRE potential as calculated for MethNet (described in Methods)
	Methylation	Methylation status (beta value) of CRE in A549
	Number of Targets	Number of potential targets (enhancers and expressed or silencers and not expressed)
	Gene Targets	Names of potential targtes
	Number of sgRNA	Number of guides designed for CRE by CRISPick with efficiency more than 50% and no off-targets
	FILTER	Final characterization of CRE
	Selected	Final Decision for CRE
Gene criteria	Gene Name	Gene name
	A549 Expression (FPKM)	Bulk RNA-seq expression in A549 cells (FPKM)
	Expression Level	Expression Level: High = gene expressed detectable by Silencer, Low = gene not expressed detectable by enhancer
	MethNet Model R2	Average MethNet model quality score
	MethNet Mode Filter	Filter on MethNet model quality (> 40% -> PASS)

## Sheet: sgRNA Sequences
sgRNA Label (Type|Method|sgRNA ID|Gene/Promoter)	Target Name	Guide #	sgRNA ID	Guide Sequence - 20 nt	Library sgRNA Insert Sequence (e.g. "+1G + guide + tracrRNA + T6")
1|CRi|sg_Non_Targeting_Human_CRi_B0001|Non_Targeting_Human_CRi	Non_Targeting_Human_CRi	B0001	Non_Targeting_Human_CRi_B0001	GCTGCATGGGGCGCGAATCA	GGCTGCATGGGGCGCGAATCAGTTTAAGAGCTATGCTGGAAACAGCATAGCAAGTTTAAATAAGGCTAGTCCGTTATCAACTTGGCCGCTTTAAGGCCGGTCCTAGCAAGGCCAAGTGGCACCGAGTCGGTGCTTTTTT
1|CRi|sg_Non_Targeting_Human_CRi_B0002|Non_Targeting_Human_CRi	Non_Targeting_Human_CRi	B0002	Non_Targeting_Human_CRi_B0002	GTGCACCCGGCTAGGACCGG	GGTGCACCCGGCTAGGACCGGGTTTAAGAGCTATGCTGGAAACAGCATAGCAAGTTTAAATAAGGCTAGTCCGTTATCAACTTGGCCGCTTTAAGGCCGGTCCTAGCAAGGCCAAGTGGCACCGAGTCGGTGCTTTTTT
1|CRi|sg_Non_Targeting_Human_CRi_B0003|Non_Targeting_Human_CRi	Non_Targeting_Human_CRi	B0003	Non_Targeting_Human_CRi_B0003	GTGTGCAACCTCCGCCGTTG	GGTGTGCAACCTCCGCCGTTGGTTTAAGAGCTATGCTGGAAACAGCATAGCAAGTTTAAATAAGGCTAGTCCGTTATCAACTTGGCCGCTTTAAGGCCGGTCCTAGCAAGGCCAAGTGGCACCGAGTCGGTGCTTTTTT
1|CRi|sg_Non_Targeting_Human_CRi_B0004|Non_Targeting_Human_CRi	Non_Targeting_Human_CRi	B0004	Non_Targeting_Human_CRi_B0004	GCCCGAGCAGTGGCTCGCTA	GGCCCGAGCAGTGGCTCGCTAGTTTAAGAGCTATGCTGGAAACAGCATAGCAAGTTTAAATAAGGCTAGTCCGTTATCAACTTGGCCGCTTTAAGGCCGGTCCTAGCAAGGCCAAGTGGCACCGAGTCGGTGCTTTTTT
1|CRi|sg_Non_Targeting_Human_CRi_B0005|Non_Targeting_Human_CRi	Non_Targeting_Human_CRi	B0005	Non_Targeting_Human_CRi_B0005	GGTCAGGTAGAGGGATTGAG	GGGTCAGGTAGAGGGATTGAGGTTTAAGAGCTATGCTGGAAACAGCATAGCAAGTTTAAATAAGGCTAGTCCGTTATCAACTTGGCCGCTTTAAGGCCGGTCCTAGCAAGGCCAAGTGGCACCGAGTCGGTGCTTTTTT
4|CRi|sg_chr1:11796979-11796980_01|chr1:11796979-11796980	chr1:11796979-11796980	01	chr1:11796979-11796980_01	CAAATGGAGCCCAGACACGT	GCAAATGGAGCCCAGACACGTGTTTAAGAGCTATGCTGGAAACAGCATAGCAAGTTTAAATAAGGCTAGTCCGTTATCAACTTGGCCGCTTTAAGGCCGGTCCTAGCAAGGCCAAGTGGCACCGAGTCGGTGCTTTTTT
4|CRi|sg_chr1:11796979-11796980_02|chr1:11796979-11796980	chr1:11796979-11796980	02	chr1:11796979-11796980_02	GCAAATGGAGCCCAGACACG	GGCAAATGGAGCCCAGACACGGTTTAAGAGCTATGCTGGAAACAGCATAGCAAGTTTAAATAAGGCTAGTCCGTTATCAACTTGGCCGCTTTAAGGCCGGTCCTAGCAAGGCCAAGTGGCACCGAGTCGGTGCTTTTTT
4|CRi|sg_chr1:11796979-11796980_03|chr1:11796979-11796980	chr1:11796979-11796980	03	chr1:11796979-11796980_03	GGGAGAAAAAGAACAGCCGC	GGGGAGAAAAAGAACAGCCGCGTTTAAGAGCTATGCTGGAAACAGCATAGCAAGTTTAAATAAGGCTAGTCCGTTATCAACTTGGCCGCTTTAAGGCCGGTCCTAGCAAGGCCAAGTGGCACCGAGTCGGTGCTTTTTT
4|CRi|sg_chr1:11796979-11796980_05|chr1:11796979-11796980	chr1:11796979-11796980	05	chr1:11796979-11796980_05	ATGGAGCCCAGACACGTGGG	GATGGAGCCCAGACACGTGGGGTTTAAGAGCTATGCTGGAAACAGCATAGCAAGTTTAAATAAGGCTAGTCCGTTATCAACTTGGCCGCTTTAAGGCCGGTCCTAGCAAGGCCAAGTGGCACCGAGTCGGTGCTTTTTT
4|CRi|sg_chr1:11796979-11796980_08|chr1:11796979-11796980	chr1:11796979-11796980	08	chr1:11796979-11796980_08	TCGGGAAATGAAGACACCAC	GTCGGGAAATGAAGACACCACGTTTAAGAGCTATGCTGGAAACAGCATAGCAAGTTTAAATAAGGCTAGTCCGTTATCAACTTGGCCGCTTTAAGGCCGGTCCTAGCAAGGCCAAGTGGCACCGAGTCGGTGCTTTTTT
4|CRi|sg_chr1:11968979-11968980_02|chr1:11968979-11968980	chr1:11968979-11968980	02	chr1:11968979-11968980_02	AATCGAAGAAGGCAGTCCCA	GAATCGAAGAAGGCAGTCCCAGTTTAAGAGCTATGCTGGAAACAGCATAGCAAGTTTAAATAAGGCTAGTCCGTTATCAACTTGGCCGCTTTAAGGCCGGTCCTAGCAAGGCCAAGTGGCACCGAGTCGGTGCTTTTTT
4|CRi|sg_chr1:11968979-11968980_03|chr1:11968979-11968980	chr1:11968979-11968980	03	chr1:11968979-11968980_03	CCTGGCACGCTCCTCAGGCG	GCCTGGCACGCTCCTCAGGCGGTTTAAGAGCTATGCTGGAAACAGCATAGCAAGTTTAAATAAGGCTAGTCCGTTATCAACTTGGCCGCTTTAAGGCCGGTCCTAGCAAGGCCAAGTGGCACCGAGTCGGTGCTTTTTT
4|CRi|sg_chr1:11968979-11968980_05|chr1:11968979-11968980	chr1:11968979-11968980	05	chr1:11968979-11968980_05	TCAAATGAAGCAGGGACTCG	GTCAAATGAAGCAGGGACTCGGTTTAAGAGCTATGCTGGAAACAGCATAGCAAGTTTAAATAAGGCTAGTCCGTTATCAACTTGGCCGCTTTAAGGCCGGTCCTAGCAAGGCCAAGTGGCACCGAGTCGGTGCTTTTTT
4|CRi|sg_chr1:11968979-11968980_09|chr1:11968979-11968980	chr1:11968979-11968980	09	chr1:11968979-11968980_09	ATTCTACACGGAGAAGCCGG	GATTCTACACGGAGAAGCCGGGTTTAAGAGCTATGCTGGAAACAGCATAGCAAGTTTAAATAAGGCTAGTCCGTTATCAACTTGGCCGCTTTAAGGCCGGTCCTAGCAAGGCCAAGTGGCACCGAGTCGGTGCTTTTTT
4|CRi|sg_chr1:11968979-11968980_12|chr1:11968979-11968980	chr1:11968979-11968980	12	chr1:11968979-11968980_12	CTGCCCCGTATCCCCGCCTG	GCTGCCCCGTATCCCCGCCTGGTTTAAGAGCTATGCTGGAAACAGCATAGCAAGTTTAAATAAGGCTAGTCCGTTATCAACTTGGCCGCTTTAAGGCCGGTCCTAGCAAGGCCAAGTGGCACCGAGTCGGTGCTTTTTT
4|CRi|sg_chr1:15251269-15251289_01|chr1:15251269-15251289	chr1:15251269-15251289	01	chr1:15251269-15251289_01	GGCAAAGTTCTCGCAGCGCG	GGGCAAAGTTCTCGCAGCGCGGTTTAAGAGCTATGCTGGAAACAGCATAGCAAGTTTAAATAAGGCTAGTCCGTTATCAACTTGGCCGCTTTAAGGCCGGTCCTAGCAAGGCCAAGTGGCACCGAGTCGGTGCTTTTTT
4|CRi|sg_chr1:15251269-15251289_02|chr1:15251269-15251289	chr1:15251269-15251289	02	chr1:15251269-15251289_02	GCAGAGTGAGTTCCTCGGCG	GGCAGAGTGAGTTCCTCGGCGGTTTAAGAGCTATGCTGGAAACAGCATAGCAAGTTTAAATAAGGCTAGTCCGTTATCAACTTGGCCGCTTTAAGGCCGGTCCTAGCAAGGCCAAGTGGCACCGAGTCGGTGCTTTTTT
4|CRi|sg_chr1:15251269-15251289_05|chr1:15251269-15251289	chr1:15251269-15251289	05	chr1:15251269-15251289_05	TCGCCTGGCTCCGGCAAGCG	GTCGCCTGGCTCCGGCAAGCGGTTTAAGAGCTATGCTGGAAACAGCATAGCAAGTTTAAATAAGGCTAGTCCGTTATCAACTTGGCCGCTTTAAGGCCGGTCCTAGCAAGGCCAAGTGGCACCGAGTCGGTGCTTTTTT
4|CRi|sg_chr1:15251269-15251289_09|chr1:15251269-15251289	chr1:15251269-15251289	09	chr1:15251269-15251289_09	GCCGGAGCCAGGCGATCCCG	GGCCGGAGCCAGGCGATCCCGGTTTAAGAGCTATGCTGGAAACAGCATAGCAAGTTTAAATAAGGCTAGTCCGTTATCAACTTGGCCGCTTTAAGGCCGGTCCTAGCAAGGCCAAGTGGCACCGAGTCGGTGCTTTTTT
4|CRi|sg_chr1:155225342-155225403_02|chr1:155225342-155225403	chr1:155225342-155225403	02	chr1:155225342-155225403_02	GATCACTAGCAGCCTAGCCA	GGATCACTAGCAGCCTAGCCAGTTTAAGAGCTATGCTGGAAACAGCATAGCAAGTTTAAATAAGGCTAGTCCGTTATCAACTTGGCCGCTTTAAGGCCGGTCCTAGCAAGGCCAAGTGGCACCGAGTCGGTGCTTTTTT
4|CRi|sg_chr1:155225342-155225403_03|chr1:155225342-155225403	chr1:155225342-155225403	03	chr1:155225342-155225403_03	TCGGGACTGAGACCCTGTCG	GTCGGGACTGAGACCCTGTCGGTTTAAGAGCTATGCTGGAAACAGCATAGCAAGTTTAAATAAGGCTAGTCCGTTATCAACTTGGCCGCTTTAAGGCCGGTCCTAGCAAGGCCAAGTGGCACCGAGTCGGTGCTTTTTT
4|CRi|sg_chr1:155225342-155225403_05|chr1:155225342-155225403	chr1:155225342-155225403	05	chr1:155225342-155225403_05	GCTGGATGGGGCTCAAGTGG	GGCTGGATGGGGCTCAAGTGGGTTTAAGAGCTATGCTGGAAACAGCATAGCAAGTTTAAATAAGGCTAGTCCGTTATCAACTTGGCCGCTTTAAGGCCGGTCCTAGCAAGGCCAAGTGGCACCGAGTCGGTGCTTTTTT
4|CRi|sg_chr1:155225342-155225403_07|chr1:155225342-155225403	chr1:155225342-155225403	07	chr1:155225342-155225403_07	GGAGCCTGAAAAGCTGGATG	GGGAGCCTGAAAAGCTGGATGGTTTAAGAGCTATGCTGGAAACAGCATAGCAAGTTTAAATAAGGCTAGTCCGTTATCAACTTGGCCGCTTTAAGGCCGGTCCTAGCAAGGCCAAGTGGCACCGAGTCGGTGCTTTTTT
4|CRi|sg_chr1:155225342-155225403_08|chr1:155225342-155225403	chr1:155225342-155225403	08	chr1:155225342-155225403_08	GTCCCGAACTACAACTCCCG	GGTCCCGAACTACAACTCCCGGTTTAAGAGCTATGCTGGAAACAGCATAGCAAGTTTAAATAAGGCTAGTCCGTTATCAACTTGGCCGCTTTAAGGCCGGTCCTAGCAAGGCCAAGTGGCACCGAGTCGGTGCTTTTTT
4|CRi|sg_chr1:165601007-165601008_01|chr1:165601007-165601008	chr1:165601007-165601008	01	chr1:165601007-165601008_01	GCAGGCCTGATCAGTAACAC	GGCAGGCCTGATCAGTAACACGTTTAAGAGCTATGCTGGAAACAGCATAGCAAGTTTAAATAAGGCTAGTCCGTTATCAACTTGGCCGCTTTAAGGCCGGTCCTAGCAAGGCCAAGTGGCACCGAGTCGGTGCTTTTTT
4|CRi|sg_chr1:165601007-165601008_02|chr1:165601007-165601008	chr1:165601007-165601008	02	chr1:165601007-165601008_02	GCAATGCACCCGCTGCGGTG	GGCAATGCACCCGCTGCGGTGGTTTAAGAGCTATGCTGGAAACAGCATAGCAAGTTTAAATAAGGCTAGTCCGTTATCAACTTGGCCGCTTTAAGGCCGGTCCTAGCAAGGCCAAGTGGCACCGAGTCGGTGCTTTTTT
4|CRi|sg_chr1:165601007-165601008_03|chr1:165601007-165601008	chr1:165601007-165601008	03	chr1:165601007-165601008_03	GGCGAGCCGGACACTGCCGG	GGGCGAGCCGGACACTGCCGGGTTTAAGAGCTATGCTGGAAACAGCATAGCAAGTTTAAATAAGGCTAGTCCGTTATCAACTTGGCCGCTTTAAGGCCGGTCCTAGCAAGGCCAAGTGGCACCGAGTCGGTGCTTTTTT
4|CRi|sg_chr1:165601007-165601008_04|chr1:165601007-165601008	chr1:165601007-165601008	04	chr1:165601007-165601008_04	TGGGGATGTGTTGCTAGGGA	GTGGGGATGTGTTGCTAGGGAGTTTAAGAGCTATGCTGGAAACAGCATAGCAAGTTTAAATAAGGCTAGTCCGTTATCAACTTGGCCGCTTTAAGGCCGGTCCTAGCAAGGCCAAGTGGCACCGAGTCGGTGCTTTTTT
4|CRi|sg_chr1:165601007-165601008_05|chr1:165601007-165601008	chr1:165601007-165601008	05	chr1:165601007-165601008_05	GCAACACATCCCCACCGCAG	GGCAACACATCCCCACCGCAGGTTTAAGAGCTATGCTGGAAACAGCATAGCAAGTTTAAATAAGGCTAGTCCGTTATCAACTTGGCCGCTTTAAGGCCGGTCCTAGCAAGGCCAAGTGGCACCGAGTCGGTGCTTTTTT
4|CRi|sg_chr1:197871534-197871627_01|chr1:197871534-197871627	chr1:197871534-197871627	01	chr1:197871534-197871627_01	CTCGTGGCCATCGCTGCGTG	GCTCGTGGCCATCGCTGCGTGGTTTAAGAGCTATGCTGGAAACAGCATAGCAAGTTTAAATAAGGCTAGTCCGTTATCAACTTGGCCGCTTTAAGGCCGGTCCTAGCAAGGCCAAGTGGCACCGAGTCGGTGCTTTTTT
4|CRi|sg_chr1:197871534-197871627_03|chr1:197871534-197871627	chr1:197871534-197871627	03	chr1:197871534-197871627_03	GCGCCCACCCAGCTGAAAGG	GGCGCCCACCCAGCTGAAAGGGTTTAAGAGCTATGCTGGAAACAGCATAGCAAGTTTAAATAAGGCTAGTCCGTTATCAACTTGGCCGCTTTAAGGCCGGTCCTAGCAAGGCCAAGTGGCACCGAGTCGGTGCTTTTTT
4|CRi|sg_chr1:197871534-197871627_04|chr1:197871534-197871627	chr1:197871534-197871627	04	chr1:197871534-197871627_04	GAACCGACCCCACGCAGCGA	GGAACCGACCCCACGCAGCGAGTTTAAGAGCTATGCTGGAAACAGCATAGCAAGTTTAAATAAGGCTAGTCCGTTATCAACTTGGCCGCTTTAAGGCCGGTCCTAGCAAGGCCAAGTGGCACCGAGTCGGTGCTTTTTT
4|CRi|sg_chr1:197871534-197871627_08|chr1:197871534-197871627	chr1:197871534-197871627	08	chr1:197871534-197871627_08	TCTGATGAGCTGCCTGGACG	GTCTGATGAGCTGCCTGGACGGTTTAAGAGCTATGCTGGAAACAGCATAGCAAGTTTAAATAAGGCTAGTCCGTTATCAACTTGGCCGCTTTAAGGCCGGTCCTAGCAAGGCCAAGTGGCACCGAGTCGGTGCTTTTTT
4|CRi|sg_chr1:197871534-197871627_10|chr1:197871534-197871627	chr1:197871534-197871627	10	chr1:197871534-197871627_10	GAGCCTTCTGCCTTCACCAG	GGAGCCTTCTGCCTTCACCAGGTTTAAGAGCTATGCTGGAAACAGCATAGCAAGTTTAAATAAGGCTAGTCCGTTATCAACTTGGCCGCTTTAAGGCCGGTCCTAGCAAGGCCAAGTGGCACCGAGTCGGTGCTTTTTT
4|CRi|sg_chr1:202153911-202153912_01|chr1:202153911-202153912	chr1:202153911-202153912	01	chr1:202153911-202153912_01	GGCGCCTCTCAAGAAAACGC	GGGCGCCTCTCAAGAAAACGCGTTTAAGAGCTATGCTGGAAACAGCATAGCAAGTTTAAATAAGGCTAGTCCGTTATCAACTTGGCCGCTTTAAGGCCGGTCCTAGCAAGGCCAAGTGGCACCGAGTCGGTGCTTTTTT
4|CRi|sg_chr1:202153911-202153912_02|chr1:202153911-202153912	chr1:202153911-202153912	02	chr1:202153911-202153912_02	TGAGAGGCAATGAATTCCTG	GTGAGAGGCAATGAATTCCTGGTTTAAGAGCTATGCTGGAAACAGCATAGCAAGTTTAAATAAGGCTAGTCCGTTATCAACTTGGCCGCTTTAAGGCCGGTCCTAGCAAGGCCAAGTGGCACCGAGTCGGTGCTTTTTT
4|CRi|sg_chr1:202153911-202153912_03|chr1:202153911-202153912	chr1:202153911-202153912	03	chr1:202153911-202153912_03	ATCATCATCATGCTGACCGT	GATCATCATCATGCTGACCGTGTTTAAGAGCTATGCTGGAAACAGCATAGCAAGTTTAAATAAGGCTAGTCCGTTATCAACTTGGCCGCTTTAAGGCCGGTCCTAGCAAGGCCAAGTGGCACCGAGTCGGTGCTTTTTT
4|CRi|sg_chr1:202153911-202153912_04|chr1:202153911-202153912	chr1:202153911-202153912	04	chr1:202153911-202153912_04	CCGTCGGCATGGAGAACAGG	GCCGTCGGCATGGAGAACAGGGTTTAAGAGCTATGCTGGAAACAGCATAGCAAGTTTAAATAAGGCTAGTCCGTTATCAACTTGGCCGCTTTAAGGCCGGTCCTAGCAAGGCCAAGTGGCACCGAGTCGGTGCTTTTTT
4|CRi|sg_chr1:202153911-202153912_05|chr1:202153911-202153912	chr1:202153911-202153912	05	chr1:202153911-202153912_05	AAACGCTGGAGAACTTCTGG	GAAACGCTGGAGAACTTCTGGGTTTAAGAGCTATGCTGGAAACAGCATAGCAAGTTTAAATAAGGCTAGTCCGTTATCAACTTGGCCGCTTTAAGGCCGGTCCTAGCAAGGCCAAGTGGCACCGAGTCGGTGCTTTTTT
4|CRi|sg_chr1:226298073-226298074_01|chr1:226298073-226298074	chr1:226298073-226298074	01	chr1:226298073-226298074_01	CCTGGCAGCCGCCTCGAGTG	GCCTGGCAGCCGCCTCGAGTGGTTTAAGAGCTATGCTGGAAACAGCATAGCAAGTTTAAATAAGGCTAGTCCGTTATCAACTTGGCCGCTTTAAGGCCGGTCCTAGCAAGGCCAAGTGGCACCGAGTCGGTGCTTTTTT
4|CRi|sg_chr1:226298073-226298074_02|chr1:226298073-226298074	chr1:226298073-226298074	02	chr1:226298073-226298074_02	CGGGGGAGTTCAGTGCTGCG	GCGGGGGAGTTCAGTGCTGCGGTTTAAGAGCTATGCTGGAAACAGCATAGCAAGTTTAAATAAGGCTAGTCCGTTATCAACTTGGCCGCTTTAAGGCCGGTCCTAGCAAGGCCAAGTGGCACCGAGTCGGTGCTTTTTT
4|CRi|sg_chr1:226298073-226298074_03|chr1:226298073-226298074	chr1:226298073-226298074	03	chr1:226298073-226298074_03	TGGCAGCCGCCTCGAGTGCG	GTGGCAGCCGCCTCGAGTGCGGTTTAAGAGCTATGCTGGAAACAGCATAGCAAGTTTAAATAAGGCTAGTCCGTTATCAACTTGGCCGCTTTAAGGCCGGTCCTAGCAAGGCCAAGTGGCACCGAGTCGGTGCTTTTTT
4|CRi|sg_chr1:226298073-226298074_04|chr1:226298073-226298074	chr1:226298073-226298074	04	chr1:226298073-226298074_04	CCCCCGCCCCGCACTCGAGG	GCCCCCGCCCCGCACTCGAGGGTTTAAGAGCTATGCTGGAAACAGCATAGCAAGTTTAAATAAGGCTAGTCCGTTATCAACTTGGCCGCTTTAAGGCCGGTCCTAGCAAGGCCAAGTGGCACCGAGTCGGTGCTTTTTT
4|CRi|sg_chr1:226298073-226298074_05|chr1:226298073-226298074	chr1:226298073-226298074	05	chr1:226298073-226298074_05	GGGGGAGTTCAGTGCTGCGG	GGGGGGAGTTCAGTGCTGCGGGTTTAAGAGCTATGCTGGAAACAGCATAGCAAGTTTAAATAAGGCTAGTCCGTTATCAACTTGGCCGCTTTAAGGCCGGTCCTAGCAAGGCCAAGTGGCACCGAGTCGGTGCTTTTTT
4|CRi|sg_chr2:188851274-188851275_01|chr2:188851274-188851275	chr2:188851274-188851275	01	chr2:188851274-188851275_01	ACATCATCAATCCTGAGACC	GACATCATCAATCCTGAGACCGTTTAAGAGCTATGCTGGAAACAGCATAGCAAGTTTAAATAAGGCTAGTCCGTTATCAACTTGGCCGCTTTAAGGCCGGTCCTAGCAAGGCCAAGTGGCACCGAGTCGGTGCTTTTTT
4|CRi|sg_chr2:188851274-188851275_03|chr2:188851274-188851275	chr2:188851274-188851275	03	chr2:188851274-188851275_03	ATGTGCCCAGAGACTCCCAG	GATGTGCCCAGAGACTCCCAGGTTTAAGAGCTATGCTGGAAACAGCATAGCAAGTTTAAATAAGGCTAGTCCGTTATCAACTTGGCCGCTTTAAGGCCGGTCCTAGCAAGGCCAAGTGGCACCGAGTCGGTGCTTTTTT
4|CRi|sg_chr2:188851274-188851275_10|chr2:188851274-188851275	chr2:188851274-188851275	10	chr2:188851274-188851275_10	TAACCTTGTAACCATGAAGT	GTAACCTTGTAACCATGAAGTGTTTAAGAGCTATGCTGGAAACAGCATAGCAAGTTTAAATAAGGCTAGTCCGTTATCAACTTGGCCGCTTTAAGGCCGGTCCTAGCAAGGCCAAGTGGCACCGAGTCGGTGCTTTTTT
4|CRi|sg_chr3:38495333-38495386_02|chr3:38495333-38495386	chr3:38495333-38495386	02	chr3:38495333-38495386_02	GTGGTCCGCGCCCCCCTGAG	GGTGGTCCGCGCCCCCCTGAGGTTTAAGAGCTATGCTGGAAACAGCATAGCAAGTTTAAATAAGGCTAGTCCGTTATCAACTTGGCCGCTTTAAGGCCGGTCCTAGCAAGGCCAAGTGGCACCGAGTCGGTGCTTTTTT
4|CRi|sg_chr3:38495333-38495386_03|chr3:38495333-38495386	chr3:38495333-38495386	03	chr3:38495333-38495386_03	CCAGAGAAACAACAACACGG	GCCAGAGAAACAACAACACGGGTTTAAGAGCTATGCTGGAAACAGCATAGCAAGTTTAAATAAGGCTAGTCCGTTATCAACTTGGCCGCTTTAAGGCCGGTCCTAGCAAGGCCAAGTGGCACCGAGTCGGTGCTTTTTT
4|CRi|sg_chr3:38495333-38495386_04|chr3:38495333-38495386	chr3:38495333-38495386	04	chr3:38495333-38495386_04	GCCCCAGAGAAACAACAACA	GGCCCCAGAGAAACAACAACAGTTTAAGAGCTATGCTGGAAACAGCATAGCAAGTTTAAATAAGGCTAGTCCGTTATCAACTTGGCCGCTTTAAGGCCGGTCCTAGCAAGGCCAAGTGGCACCGAGTCGGTGCTTTTTT
4|CRi|sg_chr3:186288330-186288444_02|chr3:186288330-186288444	chr3:186288330-186288444	02	chr3:186288330-186288444_02	TCTACGACTCGCGGTAGCTC	GTCTACGACTCGCGGTAGCTCGTTTAAGAGCTATGCTGGAAACAGCATAGCAAGTTTAAATAAGGCTAGTCCGTTATCAACTTGGCCGCTTTAAGGCCGGTCCTAGCAAGGCCAAGTGGCACCGAGTCGGTGCTTTTTT
4|CRi|sg_chr3:186288330-186288444_05|chr3:186288330-186288444	chr3:186288330-186288444	05	chr3:186288330-186288444_05	CGCAGTACACTTCACCTCCG	GCGCAGTACACTTCACCTCCGGTTTAAGAGCTATGCTGGAAACAGCATAGCAAGTTTAAATAAGGCTAGTCCGTTATCAACTTGGCCGCTTTAAGGCCGGTCCTAGCAAGGCCAAGTGGCACCGAGTCGGTGCTTTTTT
4|CRi|sg_chr3:186288330-186288444_11|chr3:186288330-186288444	chr3:186288330-186288444	11	chr3:186288330-186288444_11	AGTACACTTCACCTCCGAGG	GAGTACACTTCACCTCCGAGGGTTTAAGAGCTATGCTGGAAACAGCATAGCAAGTTTAAATAAGGCTAGTCCGTTATCAACTTGGCCGCTTTAAGGCCGGTCCTAGCAAGGCCAAGTGGCACCGAGTCGGTGCTTTTTT
4|CRi|sg_chr3:186501085-186501132_01|chr3:186501085-186501132	chr3:186501085-186501132	01	chr3:186501085-186501132_01	AAAGAGTCCCAACCCAACCC	GAAAGAGTCCCAACCCAACCCGTTTAAGAGCTATGCTGGAAACAGCATAGCAAGTTTAAATAAGGCTAGTCCGTTATCAACTTGGCCGCTTTAAGGCCGGTCCTAGCAAGGCCAAGTGGCACCGAGTCGGTGCTTTTTT
4|CRi|sg_chr3:186501085-186501132_02|chr3:186501085-186501132	chr3:186501085-186501132	02	chr3:186501085-186501132_02	GCGGCGGAAGAATATAGCTG	GGCGGCGGAAGAATATAGCTGGTTTAAGAGCTATGCTGGAAACAGCATAGCAAGTTTAAATAAGGCTAGTCCGTTATCAACTTGGCCGCTTTAAGGCCGGTCCTAGCAAGGCCAAGTGGCACCGAGTCGGTGCTTTTTT
4|CRi|sg_chr3:186501085-186501132_03|chr3:186501085-186501132	chr3:186501085-186501132	03	chr3:186501085-186501132_03	TTGGTAGAAAAACCCAAATG	GTTGGTAGAAAAACCCAAATGGTTTAAGAGCTATGCTGGAAACAGCATAGCAAGTTTAAATAAGGCTAGTCCGTTATCAACTTGGCCGCTTTAAGGCCGGTCCTAGCAAGGCCAAGTGGCACCGAGTCGGTGCTTTTTT
4|CRi|sg_chr3:186501085-186501132_04|chr3:186501085-186501132	chr3:186501085-186501132	04	chr3:186501085-186501132_04	AAGAGTCCCAACCCAACCCC	GAAGAGTCCCAACCCAACCCCGTTTAAGAGCTATGCTGGAAACAGCATAGCAAGTTTAAATAAGGCTAGTCCGTTATCAACTTGGCCGCTTTAAGGCCGGTCCTAGCAAGGCCAAGTGGCACCGAGTCGGTGCTTTTTT
4|CRi|sg_chr3:186501085-186501132_05|chr3:186501085-186501132	chr3:186501085-186501132	05	chr3:186501085-186501132_05	TGGGACTCTTTACCTCGCGG	GTGGGACTCTTTACCTCGCGGGTTTAAGAGCTATGCTGGAAACAGCATAGCAAGTTTAAATAAGGCTAGTCCGTTATCAACTTGGCCGCTTTAAGGCCGGTCCTAGCAAGGCCAAGTGGCACCGAGTCGGTGCTTTTTT
4|CRi|sg_chr3:196359202-196359203_04|chr3:196359202-196359203	chr3:196359202-196359203	04	chr3:196359202-196359203_04	TTCTCACACCGGCAAACCAG	GTTCTCACACCGGCAAACCAGGTTTAAGAGCTATGCTGGAAACAGCATAGCAAGTTTAAATAAGGCTAGTCCGTTATCAACTTGGCCGCTTTAAGGCCGGTCCTAGCAAGGCCAAGTGGCACCGAGTCGGTGCTTTTTT
4|CRi|sg_chr3:196359202-196359203_05|chr3:196359202-196359203	chr3:196359202-196359203	05	chr3:196359202-196359203_05	CTGGTGAGGCGGAAACAGGG	GCTGGTGAGGCGGAAACAGGGGTTTAAGAGCTATGCTGGAAACAGCATAGCAAGTTTAAATAAGGCTAGTCCGTTATCAACTTGGCCGCTTTAAGGCCGGTCCTAGCAAGGCCAAGTGGCACCGAGTCGGTGCTTTTTT
4|CRi|sg_chr3:196359202-196359203_07|chr3:196359202-196359203	chr3:196359202-196359203	07	chr3:196359202-196359203_07	AAGCTGGTGAGGCGGAAACA	GAAGCTGGTGAGGCGGAAACAGTTTAAGAGCTATGCTGGAAACAGCATAGCAAGTTTAAATAAGGCTAGTCCGTTATCAACTTGGCCGCTTTAAGGCCGGTCCTAGCAAGGCCAAGTGGCACCGAGTCGGTGCTTTTTT
4|CRi|sg_chr4:1580944-1581089_01|chr4:1580944-1581089	chr4:1580944-1581089	01	chr4:1580944-1581089_01	CCACGGTCTACTACCCCATG	GCCACGGTCTACTACCCCATGGTTTAAGAGCTATGCTGGAAACAGCATAGCAAGTTTAAATAAGGCTAGTCCGTTATCAACTTGGCCGCTTTAAGGCCGGTCCTAGCAAGGCCAAGTGGCACCGAGTCGGTGCTTTTTT
4|CRi|sg_chr4:1580944-1581089_02|chr4:1580944-1581089	chr4:1580944-1581089	02	chr4:1580944-1581089_02	GGCATGTCAAGCCCCTGCGT	GGGCATGTCAAGCCCCTGCGTGTTTAAGAGCTATGCTGGAAACAGCATAGCAAGTTTAAATAAGGCTAGTCCGTTATCAACTTGGCCGCTTTAAGGCCGGTCCTAGCAAGGCCAAGTGGCACCGAGTCGGTGCTTTTTT
4|CRi|sg_chr4:1580944-1581089_03|chr4:1580944-1581089	chr4:1580944-1581089	03	chr4:1580944-1581089_03	CCATGGGGTAGTAGACCGTG	GCCATGGGGTAGTAGACCGTGGTTTAAGAGCTATGCTGGAAACAGCATAGCAAGTTTAAATAAGGCTAGTCCGTTATCAACTTGGCCGCTTTAAGGCCGGTCCTAGCAAGGCCAAGTGGCACCGAGTCGGTGCTTTTTT
4|CRi|sg_chr4:1580944-1581089_04|chr4:1580944-1581089	chr4:1580944-1581089	04	chr4:1580944-1581089_04	CCCGAATCCGACCAGCCCGG	GCCCGAATCCGACCAGCCCGGGTTTAAGAGCTATGCTGGAAACAGCATAGCAAGTTTAAATAAGGCTAGTCCGTTATCAACTTGGCCGCTTTAAGGCCGGTCCTAGCAAGGCCAAGTGGCACCGAGTCGGTGCTTTTTT
4|CRi|sg_chr4:1580944-1581089_05|chr4:1580944-1581089	chr4:1580944-1581089	05	chr4:1580944-1581089_05	CATGGGGTAGTAGACCGTGG	GCATGGGGTAGTAGACCGTGGGTTTAAGAGCTATGCTGGAAACAGCATAGCAAGTTTAAATAAGGCTAGTCCGTTATCAACTTGGCCGCTTTAAGGCCGGTCCTAGCAAGGCCAAGTGGCACCGAGTCGGTGCTTTTTT
4|CRi|sg_chr4:81991102-81991103_03|chr4:81991102-81991103	chr4:81991102-81991103	03	chr4:81991102-81991103_03	ATTGCATCCTAGCTACTGCG	GATTGCATCCTAGCTACTGCGGTTTAAGAGCTATGCTGGAAACAGCATAGCAAGTTTAAATAAGGCTAGTCCGTTATCAACTTGGCCGCTTTAAGGCCGGTCCTAGCAAGGCCAAGTGGCACCGAGTCGGTGCTTTTTT
4|CRi|sg_chr4:81991102-81991103_06|chr4:81991102-81991103	chr4:81991102-81991103	06	chr4:81991102-81991103_06	TCACTACTGTGACCACTAGA	GTCACTACTGTGACCACTAGAGTTTAAGAGCTATGCTGGAAACAGCATAGCAAGTTTAAATAAGGCTAGTCCGTTATCAACTTGGCCGCTTTAAGGCCGGTCCTAGCAAGGCCAAGTGGCACCGAGTCGGTGCTTTTTT
4|CRi|sg_chr6:3163081-3163082_01|chr6:3163081-3163082	chr6:3163081-3163082	01	chr6:3163081-3163082_01	ACGTCGAGTCTGCAGGTCCA	GACGTCGAGTCTGCAGGTCCAGTTTAAGAGCTATGCTGGAAACAGCATAGCAAGTTTAAATAAGGCTAGTCCGTTATCAACTTGGCCGCTTTAAGGCCGGTCCTAGCAAGGCCAAGTGGCACCGAGTCGGTGCTTTTTT
4|CRi|sg_chr6:3163081-3163082_02|chr6:3163081-3163082	chr6:3163081-3163082	02	chr6:3163081-3163082_02	TGGGGGCAAGAGTGTTCCGA	GTGGGGGCAAGAGTGTTCCGAGTTTAAGAGCTATGCTGGAAACAGCATAGCAAGTTTAAATAAGGCTAGTCCGTTATCAACTTGGCCGCTTTAAGGCCGGTCCTAGCAAGGCCAAGTGGCACCGAGTCGGTGCTTTTTT
4|CRi|sg_chr6:3163081-3163082_03|chr6:3163081-3163082	chr6:3163081-3163082	03	chr6:3163081-3163082_03	GGCAGCCCAGACCTGGCGAA	GGGCAGCCCAGACCTGGCGAAGTTTAAGAGCTATGCTGGAAACAGCATAGCAAGTTTAAATAAGGCTAGTCCGTTATCAACTTGGCCGCTTTAAGGCCGGTCCTAGCAAGGCCAAGTGGCACCGAGTCGGTGCTTTTTT
4|CRi|sg_chr6:3163081-3163082_04|chr6:3163081-3163082	chr6:3163081-3163082	04	chr6:3163081-3163082_04	TGGCAGCCCAGACCTGGCGA	GTGGCAGCCCAGACCTGGCGAGTTTAAGAGCTATGCTGGAAACAGCATAGCAAGTTTAAATAAGGCTAGTCCGTTATCAACTTGGCCGCTTTAAGGCCGGTCCTAGCAAGGCCAAGTGGCACCGAGTCGGTGCTTTTTT
4|CRi|sg_chr6:3163081-3163082_05|chr6:3163081-3163082	chr6:3163081-3163082	05	chr6:3163081-3163082_05	TCCAGAACTAGGTGGTCAGG	GTCCAGAACTAGGTGGTCAGGGTTTAAGAGCTATGCTGGAAACAGCATAGCAAGTTTAAATAAGGCTAGTCCGTTATCAACTTGGCCGCTTTAAGGCCGGTCCTAGCAAGGCCAAGTGGCACCGAGTCGGTGCTTTTTT
4|CRi|sg_chr6:26554297-26554298_01|chr6:26554297-26554298	chr6:26554297-26554298	01	chr6:26554297-26554298_01	AGTGCACCGGTCTCCCGTAG	GAGTGCACCGGTCTCCCGTAGGTTTAAGAGCTATGCTGGAAACAGCATAGCAAGTTTAAATAAGGCTAGTCCGTTATCAACTTGGCCGCTTTAAGGCCGGTCCTAGCAAGGCCAAGTGGCACCGAGTCGGTGCTTTTTT
4|CRi|sg_chr6:26554297-26554298_06|chr6:26554297-26554298	chr6:26554297-26554298	06	chr6:26554297-26554298_06	GATGAATCTCAGCTCAGCAC	GGATGAATCTCAGCTCAGCACGTTTAAGAGCTATGCTGGAAACAGCATAGCAAGTTTAAATAAGGCTAGTCCGTTATCAACTTGGCCGCTTTAAGGCCGGTCCTAGCAAGGCCAAGTGGCACCGAGTCGGTGCTTTTTT
4|CRi|sg_chr6:26554297-26554298_07|chr6:26554297-26554298	chr6:26554297-26554298	07	chr6:26554297-26554298_07	CTAGTGCACCGGTCTCCCGT	GCTAGTGCACCGGTCTCCCGTGTTTAAGAGCTATGCTGGAAACAGCATAGCAAGTTTAAATAAGGCTAGTCCGTTATCAACTTGGCCGCTTTAAGGCCGGTCCTAGCAAGGCCAAGTGGCACCGAGTCGGTGCTTTTTT
4|CRi|sg_chr6:44443600-44443601_01|chr6:44443600-44443601	chr6:44443600-44443601	01	chr6:44443600-44443601_01	CTGGAGCAAGGTGCATCCGG	GCTGGAGCAAGGTGCATCCGGGTTTAAGAGCTATGCTGGAAACAGCATAGCAAGTTTAAATAAGGCTAGTCCGTTATCAACTTGGCCGCTTTAAGGCCGGTCCTAGCAAGGCCAAGTGGCACCGAGTCGGTGCTTTTTT
4|CRi|sg_chr6:44443600-44443601_02|chr6:44443600-44443601	chr6:44443600-44443601	02	chr6:44443600-44443601_02	GCGAACTGGCCTCTCCTGTG	GGCGAACTGGCCTCTCCTGTGGTTTAAGAGCTATGCTGGAAACAGCATAGCAAGTTTAAATAAGGCTAGTCCGTTATCAACTTGGCCGCTTTAAGGCCGGTCCTAGCAAGGCCAAGTGGCACCGAGTCGGTGCTTTTTT
4|CRi|sg_chr6:44443600-44443601_03|chr6:44443600-44443601	chr6:44443600-44443601	03	chr6:44443600-44443601_03	CCTGTGAAGCAGGAACAAAG	GCCTGTGAAGCAGGAACAAAGGTTTAAGAGCTATGCTGGAAACAGCATAGCAAGTTTAAATAAGGCTAGTCCGTTATCAACTTGGCCGCTTTAAGGCCGGTCCTAGCAAGGCCAAGTGGCACCGAGTCGGTGCTTTTTT
4|CRi|sg_chr6:44443600-44443601_04|chr6:44443600-44443601	chr6:44443600-44443601	04	chr6:44443600-44443601_04	TGCAACCCTAAGGAAGCTCG	GTGCAACCCTAAGGAAGCTCGGTTTAAGAGCTATGCTGGAAACAGCATAGCAAGTTTAAATAAGGCTAGTCCGTTATCAACTTGGCCGCTTTAAGGCCGGTCCTAGCAAGGCCAAGTGGCACCGAGTCGGTGCTTTTTT
4|CRi|sg_chr6:44443600-44443601_05|chr6:44443600-44443601	chr6:44443600-44443601	05	chr6:44443600-44443601_05	ACCTTGCTCCAGATTCCCTG	GACCTTGCTCCAGATTCCCTGGTTTAAGAGCTATGCTGGAAACAGCATAGCAAGTTTAAATAAGGCTAGTCCGTTATCAACTTGGCCGCTTTAAGGCCGGTCCTAGCAAGGCCAAGTGGCACCGAGTCGGTGCTTTTTT
4|CRi|sg_chr7:2394357-2394417_02|chr7:2394357-2394417	chr7:2394357-2394417	02	chr7:2394357-2394417_02	AGGGTCGTTCGTGAGGCCCC	GAGGGTCGTTCGTGAGGCCCCGTTTAAGAGCTATGCTGGAAACAGCATAGCAAGTTTAAATAAGGCTAGTCCGTTATCAACTTGGCCGCTTTAAGGCCGGTCCTAGCAAGGCCAAGTGGCACCGAGTCGGTGCTTTTTT
4|CRi|sg_chr7:2394357-2394417_07|chr7:2394357-2394417	chr7:2394357-2394417	07	chr7:2394357-2394417_07	GCGACGGGGAGGCCGCACCA	GGCGACGGGGAGGCCGCACCAGTTTAAGAGCTATGCTGGAAACAGCATAGCAAGTTTAAATAAGGCTAGTCCGTTATCAACTTGGCCGCTTTAAGGCCGGTCCTAGCAAGGCCAAGTGGCACCGAGTCGGTGCTTTTTT
4|CRi|sg_chr7:2394357-2394417_08|chr7:2394357-2394417	chr7:2394357-2394417	08	chr7:2394357-2394417_08	GCCTCACGAACGACCCTGAG	GGCCTCACGAACGACCCTGAGGTTTAAGAGCTATGCTGGAAACAGCATAGCAAGTTTAAATAAGGCTAGTCCGTTATCAACTTGGCCGCTTTAAGGCCGGTCCTAGCAAGGCCAAGTGGCACCGAGTCGGTGCTTTTTT
4|CRi|sg_chr7:2394357-2394417_09|chr7:2394357-2394417	chr7:2394357-2394417	09	chr7:2394357-2394417_09	CCAGCCATGTGCGTGCGACG	GCCAGCCATGTGCGTGCGACGGTTTAAGAGCTATGCTGGAAACAGCATAGCAAGTTTAAATAAGGCTAGTCCGTTATCAACTTGGCCGCTTTAAGGCCGGTCCTAGCAAGGCCAAGTGGCACCGAGTCGGTGCTTTTTT
4|CRi|sg_chr7:50517714-50517715_01|chr7:50517714-50517715	chr7:50517714-50517715	01	chr7:50517714-50517715_01	AACTGACTGACCCCCGCTGT	GAACTGACTGACCCCCGCTGTGTTTAAGAGCTATGCTGGAAACAGCATAGCAAGTTTAAATAAGGCTAGTCCGTTATCAACTTGGCCGCTTTAAGGCCGGTCCTAGCAAGGCCAAGTGGCACCGAGTCGGTGCTTTTTT
4|CRi|sg_chr7:50517714-50517715_03|chr7:50517714-50517715	chr7:50517714-50517715	03	chr7:50517714-50517715_03	CTTTGGCAGAGCCTGTCCGG	GCTTTGGCAGAGCCTGTCCGGGTTTAAGAGCTATGCTGGAAACAGCATAGCAAGTTTAAATAAGGCTAGTCCGTTATCAACTTGGCCGCTTTAAGGCCGGTCCTAGCAAGGCCAAGTGGCACCGAGTCGGTGCTTTTTT
4|CRi|sg_chr7:50517714-50517715_04|chr7:50517714-50517715	chr7:50517714-50517715	04	chr7:50517714-50517715_04	CCTTTGGCAGAGCCTGTCCG	GCCTTTGGCAGAGCCTGTCCGGTTTAAGAGCTATGCTGGAAACAGCATAGCAAGTTTAAATAAGGCTAGTCCGTTATCAACTTGGCCGCTTTAAGGCCGGTCCTAGCAAGGCCAAGTGGCACCGAGTCGGTGCTTTTTT
4|CRi|sg_chr7:50517714-50517715_10|chr7:50517714-50517715	chr7:50517714-50517715	10	chr7:50517714-50517715_10	AAGGAAGCCGCCCGCAGACC	GAAGGAAGCCGCCCGCAGACCGTTTAAGAGCTATGCTGGAAACAGCATAGCAAGTTTAAATAAGGCTAGTCCGTTATCAACTTGGCCGCTTTAAGGCCGGTCCTAGCAAGGCCAAGTGGCACCGAGTCGGTGCTTTTTT
4|CRi|sg_chr7:100450634-100450635_01|chr7:100450634-100450635	chr7:100450634-100450635	01	chr7:100450634-100450635_01	CGATTCCTCCCATCCACACG	GCGATTCCTCCCATCCACACGGTTTAAGAGCTATGCTGGAAACAGCATAGCAAGTTTAAATAAGGCTAGTCCGTTATCAACTTGGCCGCTTTAAGGCCGGTCCTAGCAAGGCCAAGTGGCACCGAGTCGGTGCTTTTTT
4|CRi|sg_chr7:100450634-100450635_03|chr7:100450634-100450635	chr7:100450634-100450635	03	chr7:100450634-100450635_03	CGTGTGGATGGGAGGAATCG	GCGTGTGGATGGGAGGAATCGGTTTAAGAGCTATGCTGGAAACAGCATAGCAAGTTTAAATAAGGCTAGTCCGTTATCAACTTGGCCGCTTTAAGGCCGGTCCTAGCAAGGCCAAGTGGCACCGAGTCGGTGCTTTTTT
4|CRi|sg_chr8:11724777-11724778_01|chr8:11724777-11724778	chr8:11724777-11724778	01	chr8:11724777-11724778_01	TCCTGGACTCCAGTAAAGGG	GTCCTGGACTCCAGTAAAGGGGTTTAAGAGCTATGCTGGAAACAGCATAGCAAGTTTAAATAAGGCTAGTCCGTTATCAACTTGGCCGCTTTAAGGCCGGTCCTAGCAAGGCCAAGTGGCACCGAGTCGGTGCTTTTTT
4|CRi|sg_chr8:11724777-11724778_02|chr8:11724777-11724778	chr8:11724777-11724778	02	chr8:11724777-11724778_02	GCCTCCAGGGCTACTAACCG	GGCCTCCAGGGCTACTAACCGGTTTAAGAGCTATGCTGGAAACAGCATAGCAAGTTTAAATAAGGCTAGTCCGTTATCAACTTGGCCGCTTTAAGGCCGGTCCTAGCAAGGCCAAGTGGCACCGAGTCGGTGCTTTTTT
4|CRi|sg_chr8:11724777-11724778_03|chr8:11724777-11724778	chr8:11724777-11724778	03	chr8:11724777-11724778_03	GAGGCCGGGCAGAGTCCCTG	GGAGGCCGGGCAGAGTCCCTGGTTTAAGAGCTATGCTGGAAACAGCATAGCAAGTTTAAATAAGGCTAGTCCGTTATCAACTTGGCCGCTTTAAGGCCGGTCCTAGCAAGGCCAAGTGGCACCGAGTCGGTGCTTTTTT
4|CRi|sg_chr8:11724777-11724778_04|chr8:11724777-11724778	chr8:11724777-11724778	04	chr8:11724777-11724778_04	CCTCCAGGGCTACTAACCGA	GCCTCCAGGGCTACTAACCGAGTTTAAGAGCTATGCTGGAAACAGCATAGCAAGTTTAAATAAGGCTAGTCCGTTATCAACTTGGCCGCTTTAAGGCCGGTCCTAGCAAGGCCAAGTGGCACCGAGTCGGTGCTTTTTT
4|CRi|sg_chr8:11724777-11724778_05|chr8:11724777-11724778	chr8:11724777-11724778	05	chr8:11724777-11724778_05	AACCAGACAGCGAAACCAAG	GAACCAGACAGCGAAACCAAGGTTTAAGAGCTATGCTGGAAACAGCATAGCAAGTTTAAATAAGGCTAGTCCGTTATCAACTTGGCCGCTTTAAGGCCGGTCCTAGCAAGGCCAAGTGGCACCGAGTCGGTGCTTTTTT
4|CRi|sg_chr8:38089048-38089172_01|chr8:38089048-38089172	chr8:38089048-38089172	01	chr8:38089048-38089172_01	TCAGTTTCTAGTATCCGTGA	GTCAGTTTCTAGTATCCGTGAGTTTAAGAGCTATGCTGGAAACAGCATAGCAAGTTTAAATAAGGCTAGTCCGTTATCAACTTGGCCGCTTTAAGGCCGGTCCTAGCAAGGCCAAGTGGCACCGAGTCGGTGCTTTTTT
4|CRi|sg_chr8:38089048-38089172_02|chr8:38089048-38089172	chr8:38089048-38089172	02	chr8:38089048-38089172_02	CTGCTGAGGTCTAACAGTGG	GCTGCTGAGGTCTAACAGTGGGTTTAAGAGCTATGCTGGAAACAGCATAGCAAGTTTAAATAAGGCTAGTCCGTTATCAACTTGGCCGCTTTAAGGCCGGTCCTAGCAAGGCCAAGTGGCACCGAGTCGGTGCTTTTTT
4|CRi|sg_chr8:38089048-38089172_03|chr8:38089048-38089172	chr8:38089048-38089172	03	chr8:38089048-38089172_03	GCTGCTGAGGTCTAACAGTG	GGCTGCTGAGGTCTAACAGTGGTTTAAGAGCTATGCTGGAAACAGCATAGCAAGTTTAAATAAGGCTAGTCCGTTATCAACTTGGCCGCTTTAAGGCCGGTCCTAGCAAGGCCAAGTGGCACCGAGTCGGTGCTTTTTT
4|CRi|sg_chr8:38089048-38089172_04|chr8:38089048-38089172	chr8:38089048-38089172	04	chr8:38089048-38089172_04	TGGCTGCTGAGGTCTAACAG	GTGGCTGCTGAGGTCTAACAGGTTTAAGAGCTATGCTGGAAACAGCATAGCAAGTTTAAATAAGGCTAGTCCGTTATCAACTTGGCCGCTTTAAGGCCGGTCCTAGCAAGGCCAAGTGGCACCGAGTCGGTGCTTTTTT
4|CRi|sg_chr8:38089048-38089172_11|chr8:38089048-38089172	chr8:38089048-38089172	11	chr8:38089048-38089172_11	GGCTGCTGAGGTCTAACAGT	GGGCTGCTGAGGTCTAACAGTGTTTAAGAGCTATGCTGGAAACAGCATAGCAAGTTTAAATAAGGCTAGTCCGTTATCAACTTGGCCGCTTTAAGGCCGGTCCTAGCAAGGCCAAGTGGCACCGAGTCGGTGCTTTTTT
4|CRi|sg_chr9:124313186-124313187_01|chr9:124313186-124313187	chr9:124313186-124313187	01	chr9:124313186-124313187_01	GTAGCTCCGGAGCATTCACG	GGTAGCTCCGGAGCATTCACGGTTTAAGAGCTATGCTGGAAACAGCATAGCAAGTTTAAATAAGGCTAGTCCGTTATCAACTTGGCCGCTTTAAGGCCGGTCCTAGCAAGGCCAAGTGGCACCGAGTCGGTGCTTTTTT
4|CRi|sg_chr9:124313186-124313187_02|chr9:124313186-124313187	chr9:124313186-124313187	02	chr9:124313186-124313187_02	GAGCCCATTTGACTCCGGTG	GGAGCCCATTTGACTCCGGTGGTTTAAGAGCTATGCTGGAAACAGCATAGCAAGTTTAAATAAGGCTAGTCCGTTATCAACTTGGCCGCTTTAAGGCCGGTCCTAGCAAGGCCAAGTGGCACCGAGTCGGTGCTTTTTT
4|CRi|sg_chr9:124313186-124313187_06|chr9:124313186-124313187	chr9:124313186-124313187	06	chr9:124313186-124313187_06	AGCCAGTCAGTCGCCTCCGT	GAGCCAGTCAGTCGCCTCCGTGTTTAAGAGCTATGCTGGAAACAGCATAGCAAGTTTAAATAAGGCTAGTCCGTTATCAACTTGGCCGCTTTAAGGCCGGTCCTAGCAAGGCCAAGTGGCACCGAGTCGGTGCTTTTTT
4|CRi|sg_chr9:124313186-124313187_08|chr9:124313186-124313187	chr9:124313186-124313187	08	chr9:124313186-124313187_08	GAATGCTCCGGAGCTACCCA	GGAATGCTCCGGAGCTACCCAGTTTAAGAGCTATGCTGGAAACAGCATAGCAAGTTTAAATAAGGCTAGTCCGTTATCAACTTGGCCGCTTTAAGGCCGGTCCTAGCAAGGCCAAGTGGCACCGAGTCGGTGCTTTTTT
4|CRi|sg_chr9:124313186-124313187_09|chr9:124313186-124313187	chr9:124313186-124313187	09	chr9:124313186-124313187_09	TGCTCCGGAGCTACCCACGG	GTGCTCCGGAGCTACCCACGGGTTTAAGAGCTATGCTGGAAACAGCATAGCAAGTTTAAATAAGGCTAGTCCGTTATCAACTTGGCCGCTTTAAGGCCGGTCCTAGCAAGGCCAAGTGGCACCGAGTCGGTGCTTTTTT
4|CRi|sg_chr9:131182496-131182497_01|chr9:131182496-131182497	chr9:131182496-131182497	01	chr9:131182496-131182497_01	TGTGCGTCACCTCCTTGCGT	GTGTGCGTCACCTCCTTGCGTGTTTAAGAGCTATGCTGGAAACAGCATAGCAAGTTTAAATAAGGCTAGTCCGTTATCAACTTGGCCGCTTTAAGGCCGGTCCTAGCAAGGCCAAGTGGCACCGAGTCGGTGCTTTTTT
4|CRi|sg_chr9:131182496-131182497_02|chr9:131182496-131182497	chr9:131182496-131182497	02	chr9:131182496-131182497_02	ACTTAAGGAGCGGACCGCCG	GACTTAAGGAGCGGACCGCCGGTTTAAGAGCTATGCTGGAAACAGCATAGCAAGTTTAAATAAGGCTAGTCCGTTATCAACTTGGCCGCTTTAAGGCCGGTCCTAGCAAGGCCAAGTGGCACCGAGTCGGTGCTTTTTT
4|CRi|sg_chr9:131182496-131182497_03|chr9:131182496-131182497	chr9:131182496-131182497	03	chr9:131182496-131182497_03	GACGCAAGGAGGTGACGCAC	GGACGCAAGGAGGTGACGCACGTTTAAGAGCTATGCTGGAAACAGCATAGCAAGTTTAAATAAGGCTAGTCCGTTATCAACTTGGCCGCTTTAAGGCCGGTCCTAGCAAGGCCAAGTGGCACCGAGTCGGTGCTTTTTT
4|CRi|sg_chr9:131182496-131182497_04|chr9:131182496-131182497	chr9:131182496-131182497	04	chr9:131182496-131182497_04	TGCTGGCGACCGACGCAAGG	GTGCTGGCGACCGACGCAAGGGTTTAAGAGCTATGCTGGAAACAGCATAGCAAGTTTAAATAAGGCTAGTCCGTTATCAACTTGGCCGCTTTAAGGCCGGTCCTAGCAAGGCCAAGTGGCACCGAGTCGGTGCTTTTTT
4|CRi|sg_chr9:131182496-131182497_05|chr9:131182496-131182497	chr9:131182496-131182497	05	chr9:131182496-131182497_05	TGGGCCGGAGACCCAGCGTG	GTGGGCCGGAGACCCAGCGTGGTTTAAGAGCTATGCTGGAAACAGCATAGCAAGTTTAAATAAGGCTAGTCCGTTATCAACTTGGCCGCTTTAAGGCCGGTCCTAGCAAGGCCAAGTGGCACCGAGTCGGTGCTTTTTT
4|CRi|sg_chr10:88137208-88137288_01|chr10:88137208-88137288	chr10:88137208-88137288	01	chr10:88137208-88137288_01	AGGCCTTCCGGACCACGTAG	GAGGCCTTCCGGACCACGTAGGTTTAAGAGCTATGCTGGAAACAGCATAGCAAGTTTAAATAAGGCTAGTCCGTTATCAACTTGGCCGCTTTAAGGCCGGTCCTAGCAAGGCCAAGTGGCACCGAGTCGGTGCTTTTTT
4|CRi|sg_chr10:88137208-88137288_02|chr10:88137208-88137288	chr10:88137208-88137288	02	chr10:88137208-88137288_02	AGGATAACCGCACCTCTACG	GAGGATAACCGCACCTCTACGGTTTAAGAGCTATGCTGGAAACAGCATAGCAAGTTTAAATAAGGCTAGTCCGTTATCAACTTGGCCGCTTTAAGGCCGGTCCTAGCAAGGCCAAGTGGCACCGAGTCGGTGCTTTTTT
4|CRi|sg_chr10:88137208-88137288_03|chr10:88137208-88137288	chr10:88137208-88137288	03	chr10:88137208-88137288_03	GTAGAGGTGCGGTTATCCTT	GGTAGAGGTGCGGTTATCCTTGTTTAAGAGCTATGCTGGAAACAGCATAGCAAGTTTAAATAAGGCTAGTCCGTTATCAACTTGGCCGCTTTAAGGCCGGTCCTAGCAAGGCCAAGTGGCACCGAGTCGGTGCTTTTTT
4|CRi|sg_chr10:88137208-88137288_04|chr10:88137208-88137288	chr10:88137208-88137288	04	chr10:88137208-88137288_04	GCACCTCTACGTGGTCCGGA	GGCACCTCTACGTGGTCCGGAGTTTAAGAGCTATGCTGGAAACAGCATAGCAAGTTTAAATAAGGCTAGTCCGTTATCAACTTGGCCGCTTTAAGGCCGGTCCTAGCAAGGCCAAGTGGCACCGAGTCGGTGCTTTTTT
4|CRi|sg_chr10:88137208-88137288_05|chr10:88137208-88137288	chr10:88137208-88137288	05	chr10:88137208-88137288_05	GGTGCGGTTATCCTTGGGAC	GGGTGCGGTTATCCTTGGGACGTTTAAGAGCTATGCTGGAAACAGCATAGCAAGTTTAAATAAGGCTAGTCCGTTATCAACTTGGCCGCTTTAAGGCCGGTCCTAGCAAGGCCAAGTGGCACCGAGTCGGTGCTTTTTT
4|CRi|sg_chr10:102133820-102133821_01|chr10:102133820-102133821	chr10:102133820-102133821	01	chr10:102133820-102133821_01	GAGAACGTGAGTAAAAGCAC	GGAGAACGTGAGTAAAAGCACGTTTAAGAGCTATGCTGGAAACAGCATAGCAAGTTTAAATAAGGCTAGTCCGTTATCAACTTGGCCGCTTTAAGGCCGGTCCTAGCAAGGCCAAGTGGCACCGAGTCGGTGCTTTTTT
4|CRi|sg_chr10:102133820-102133821_02|chr10:102133820-102133821	chr10:102133820-102133821	02	chr10:102133820-102133821_02	CGGCGCAGGAAGGTGGTGTG	GCGGCGCAGGAAGGTGGTGTGGTTTAAGAGCTATGCTGGAAACAGCATAGCAAGTTTAAATAAGGCTAGTCCGTTATCAACTTGGCCGCTTTAAGGCCGGTCCTAGCAAGGCCAAGTGGCACCGAGTCGGTGCTTTTTT
4|CRi|sg_chr10:102133820-102133821_05|chr10:102133820-102133821	chr10:102133820-102133821	05	chr10:102133820-102133821_05	TAAAGATTGGGCAGTCACTG	GTAAAGATTGGGCAGTCACTGGTTTAAGAGCTATGCTGGAAACAGCATAGCAAGTTTAAATAAGGCTAGTCCGTTATCAACTTGGCCGCTTTAAGGCCGGTCCTAGCAAGGCCAAGTGGCACCGAGTCGGTGCTTTTTT
4|CRi|sg_chr10:102133820-102133821_08|chr10:102133820-102133821	chr10:102133820-102133821	08	chr10:102133820-102133821_08	GTGGTGTGTGGTGGGAGAGT	GGTGGTGTGTGGTGGGAGAGTGTTTAAGAGCTATGCTGGAAACAGCATAGCAAGTTTAAATAAGGCTAGTCCGTTATCAACTTGGCCGCTTTAAGGCCGGTCCTAGCAAGGCCAAGTGGCACCGAGTCGGTGCTTTTTT
4|CRi|sg_chr10:102133820-102133821_11|chr10:102133820-102133821	chr10:102133820-102133821	11	chr10:102133820-102133821_11	ACGCAACCGGCGCAGGAAGG	GACGCAACCGGCGCAGGAAGGGTTTAAGAGCTATGCTGGAAACAGCATAGCAAGTTTAAATAAGGCTAGTCCGTTATCAACTTGGCCGCTTTAAGGCCGGTCCTAGCAAGGCCAAGTGGCACCGAGTCGGTGCTTTTTT
4|CRi|sg_chr11:57224878-57224879_01|chr11:57224878-57224879	chr11:57224878-57224879	01	chr11:57224878-57224879_01	AGAGATCTTGGCTTCCCGTG	GAGAGATCTTGGCTTCCCGTGGTTTAAGAGCTATGCTGGAAACAGCATAGCAAGTTTAAATAAGGCTAGTCCGTTATCAACTTGGCCGCTTTAAGGCCGGTCCTAGCAAGGCCAAGTGGCACCGAGTCGGTGCTTTTTT
4|CRi|sg_chr11:57224878-57224879_02|chr11:57224878-57224879	chr11:57224878-57224879	02	chr11:57224878-57224879_02	GCTGTTAGTAAGTGAGAACT	GGCTGTTAGTAAGTGAGAACTGTTTAAGAGCTATGCTGGAAACAGCATAGCAAGTTTAAATAAGGCTAGTCCGTTATCAACTTGGCCGCTTTAAGGCCGGTCCTAGCAAGGCCAAGTGGCACCGAGTCGGTGCTTTTTT
4|CRi|sg_chr11:57224878-57224879_03|chr11:57224878-57224879	chr11:57224878-57224879	03	chr11:57224878-57224879_03	TCTGGAGATGGGCTCAGCGT	GTCTGGAGATGGGCTCAGCGTGTTTAAGAGCTATGCTGGAAACAGCATAGCAAGTTTAAATAAGGCTAGTCCGTTATCAACTTGGCCGCTTTAAGGCCGGTCCTAGCAAGGCCAAGTGGCACCGAGTCGGTGCTTTTTT
4|CRi|sg_chr11:57224878-57224879_05|chr11:57224878-57224879	chr11:57224878-57224879	05	chr11:57224878-57224879_05	CAGAGATCTTGGCTTCCCGT	GCAGAGATCTTGGCTTCCCGTGTTTAAGAGCTATGCTGGAAACAGCATAGCAAGTTTAAATAAGGCTAGTCCGTTATCAACTTGGCCGCTTTAAGGCCGGTCCTAGCAAGGCCAAGTGGCACCGAGTCGGTGCTTTTTT
4|CRi|sg_chr11:57224878-57224879_07|chr11:57224878-57224879	chr11:57224878-57224879	07	chr11:57224878-57224879_07	TGTTCTCCAGACAATGGGGT	GTGTTCTCCAGACAATGGGGTGTTTAAGAGCTATGCTGGAAACAGCATAGCAAGTTTAAATAAGGCTAGTCCGTTATCAACTTGGCCGCTTTAAGGCCGGTCCTAGCAAGGCCAAGTGGCACCGAGTCGGTGCTTTTTT
4|CRi|sg_chr11:87912414-87912415_01|chr11:87912414-87912415	chr11:87912414-87912415	01	chr11:87912414-87912415_01	GATGGCTTAGGATTATCAGG	GGATGGCTTAGGATTATCAGGGTTTAAGAGCTATGCTGGAAACAGCATAGCAAGTTTAAATAAGGCTAGTCCGTTATCAACTTGGCCGCTTTAAGGCCGGTCCTAGCAAGGCCAAGTGGCACCGAGTCGGTGCTTTTTT
4|CRi|sg_chr11:87912414-87912415_02|chr11:87912414-87912415	chr11:87912414-87912415	02	chr11:87912414-87912415_02	CCAGCAGCCACACTGCACCA	GCCAGCAGCCACACTGCACCAGTTTAAGAGCTATGCTGGAAACAGCATAGCAAGTTTAAATAAGGCTAGTCCGTTATCAACTTGGCCGCTTTAAGGCCGGTCCTAGCAAGGCCAAGTGGCACCGAGTCGGTGCTTTTTT
4|CRi|sg_chr11:87912414-87912415_04|chr11:87912414-87912415	chr11:87912414-87912415	04	chr11:87912414-87912415_04	CAGGTTTCCATGGTGCAGTG	GCAGGTTTCCATGGTGCAGTGGTTTAAGAGCTATGCTGGAAACAGCATAGCAAGTTTAAATAAGGCTAGTCCGTTATCAACTTGGCCGCTTTAAGGCCGGTCCTAGCAAGGCCAAGTGGCACCGAGTCGGTGCTTTTTT
4|CRi|sg_chr11:87912414-87912415_05|chr11:87912414-87912415	chr11:87912414-87912415	05	chr11:87912414-87912415_05	GCACAGCTGTTCTCTCCATG	GGCACAGCTGTTCTCTCCATGGTTTAAGAGCTATGCTGGAAACAGCATAGCAAGTTTAAATAAGGCTAGTCCGTTATCAACTTGGCCGCTTTAAGGCCGGTCCTAGCAAGGCCAAGTGGCACCGAGTCGGTGCTTTTTT
4|CRi|sg_chr11:87912414-87912415_07|chr11:87912414-87912415	chr11:87912414-87912415	07	chr11:87912414-87912415_07	GATCCAGTGCTTCCTCCCCA	GGATCCAGTGCTTCCTCCCCAGTTTAAGAGCTATGCTGGAAACAGCATAGCAAGTTTAAATAAGGCTAGTCCGTTATCAACTTGGCCGCTTTAAGGCCGGTCCTAGCAAGGCCAAGTGGCACCGAGTCGGTGCTTTTTT
4|CRi|sg_chr11:134288122-134288123_01|chr11:134288122-134288123	chr11:134288122-134288123	01	chr11:134288122-134288123_01	TTTGATGAGAGCAGTACCCA	GTTTGATGAGAGCAGTACCCAGTTTAAGAGCTATGCTGGAAACAGCATAGCAAGTTTAAATAAGGCTAGTCCGTTATCAACTTGGCCGCTTTAAGGCCGGTCCTAGCAAGGCCAAGTGGCACCGAGTCGGTGCTTTTTT
4|CRi|sg_chr11:134288122-134288123_03|chr11:134288122-134288123	chr11:134288122-134288123	03	chr11:134288122-134288123_03	ACATGATGGAGCTAGGCCAC	GACATGATGGAGCTAGGCCACGTTTAAGAGCTATGCTGGAAACAGCATAGCAAGTTTAAATAAGGCTAGTCCGTTATCAACTTGGCCGCTTTAAGGCCGGTCCTAGCAAGGCCAAGTGGCACCGAGTCGGTGCTTTTTT
4|CRi|sg_chr11:134288122-134288123_05|chr11:134288122-134288123	chr11:134288122-134288123	05	chr11:134288122-134288123_05	AGCTAGGCCACTGGAAACCC	GAGCTAGGCCACTGGAAACCCGTTTAAGAGCTATGCTGGAAACAGCATAGCAAGTTTAAATAAGGCTAGTCCGTTATCAACTTGGCCGCTTTAAGGCCGGTCCTAGCAAGGCCAAGTGGCACCGAGTCGGTGCTTTTTT
4|CRi|sg_chr11:134288122-134288123_07|chr11:134288122-134288123	chr11:134288122-134288123	07	chr11:134288122-134288123_07	GCAGTACCCAGGGTTTCCAG	GGCAGTACCCAGGGTTTCCAGGTTTAAGAGCTATGCTGGAAACAGCATAGCAAGTTTAAATAAGGCTAGTCCGTTATCAACTTGGCCGCTTTAAGGCCGGTCCTAGCAAGGCCAAGTGGCACCGAGTCGGTGCTTTTTT
4|CRi|sg_chr11:134288122-134288123_08|chr11:134288122-134288123	chr11:134288122-134288123	08	chr11:134288122-134288123_08	AGGCATGGGTGCAGCCACAG	GAGGCATGGGTGCAGCCACAGGTTTAAGAGCTATGCTGGAAACAGCATAGCAAGTTTAAATAAGGCTAGTCCGTTATCAACTTGGCCGCTTTAAGGCCGGTCCTAGCAAGGCCAAGTGGCACCGAGTCGGTGCTTTTTT
4|CRi|sg_chr12:3982588-3982589_02|chr12:3982588-3982589	chr12:3982588-3982589	02	chr12:3982588-3982589_02	GCGTATGGATAAGCGTGCAG	GGCGTATGGATAAGCGTGCAGGTTTAAGAGCTATGCTGGAAACAGCATAGCAAGTTTAAATAAGGCTAGTCCGTTATCAACTTGGCCGCTTTAAGGCCGGTCCTAGCAAGGCCAAGTGGCACCGAGTCGGTGCTTTTTT
4|CRi|sg_chr12:3982588-3982589_03|chr12:3982588-3982589	chr12:3982588-3982589	03	chr12:3982588-3982589_03	AGATCTGACTGGCCAACGTC	GAGATCTGACTGGCCAACGTCGTTTAAGAGCTATGCTGGAAACAGCATAGCAAGTTTAAATAAGGCTAGTCCGTTATCAACTTGGCCGCTTTAAGGCCGGTCCTAGCAAGGCCAAGTGGCACCGAGTCGGTGCTTTTTT
4|CRi|sg_chr12:3982588-3982589_08|chr12:3982588-3982589	chr12:3982588-3982589	08	chr12:3982588-3982589_08	CTTATCCATACGCGCGCGGG	GCTTATCCATACGCGCGCGGGGTTTAAGAGCTATGCTGGAAACAGCATAGCAAGTTTAAATAAGGCTAGTCCGTTATCAACTTGGCCGCTTTAAGGCCGGTCCTAGCAAGGCCAAGTGGCACCGAGTCGGTGCTTTTTT
4|CRi|sg_chr12:3982588-3982589_09|chr12:3982588-3982589	chr12:3982588-3982589	09	chr12:3982588-3982589_09	TCTGACTGGCCAACGTCGGG	GTCTGACTGGCCAACGTCGGGGTTTAAGAGCTATGCTGGAAACAGCATAGCAAGTTTAAATAAGGCTAGTCCGTTATCAACTTGGCCGCTTTAAGGCCGGTCCTAGCAAGGCCAAGTGGCACCGAGTCGGTGCTTTTTT
4|CRi|sg_chr12:3982588-3982589_10|chr12:3982588-3982589	chr12:3982588-3982589	10	chr12:3982588-3982589_10	CACGCTTATCCATACGCGCG	GCACGCTTATCCATACGCGCGGTTTAAGAGCTATGCTGGAAACAGCATAGCAAGTTTAAATAAGGCTAGTCCGTTATCAACTTGGCCGCTTTAAGGCCGGTCCTAGCAAGGCCAAGTGGCACCGAGTCGGTGCTTTTTT
4|CRi|sg_chr12:4967040-4967183_01|chr12:4967040-4967183	chr12:4967040-4967183	01	chr12:4967040-4967183_01	ACAGACACCGTCGAGAACCA	GACAGACACCGTCGAGAACCAGTTTAAGAGCTATGCTGGAAACAGCATAGCAAGTTTAAATAAGGCTAGTCCGTTATCAACTTGGCCGCTTTAAGGCCGGTCCTAGCAAGGCCAAGTGGCACCGAGTCGGTGCTTTTTT
4|CRi|sg_chr12:4967040-4967183_02|chr12:4967040-4967183	chr12:4967040-4967183	02	chr12:4967040-4967183_02	TGGGACACTTCCCACGATCG	GTGGGACACTTCCCACGATCGGTTTAAGAGCTATGCTGGAAACAGCATAGCAAGTTTAAATAAGGCTAGTCCGTTATCAACTTGGCCGCTTTAAGGCCGGTCCTAGCAAGGCCAAGTGGCACCGAGTCGGTGCTTTTTT
4|CRi|sg_chr12:4967040-4967183_03|chr12:4967040-4967183	chr12:4967040-4967183	03	chr12:4967040-4967183_03	CTGGCTAATTACCACGATCG	GCTGGCTAATTACCACGATCGGTTTAAGAGCTATGCTGGAAACAGCATAGCAAGTTTAAATAAGGCTAGTCCGTTATCAACTTGGCCGCTTTAAGGCCGGTCCTAGCAAGGCCAAGTGGCACCGAGTCGGTGCTTTTTT
4|CRi|sg_chr12:4967040-4967183_04|chr12:4967040-4967183	chr12:4967040-4967183	04	chr12:4967040-4967183_04	AAGATTGCAGCGATGTGCGG	GAAGATTGCAGCGATGTGCGGGTTTAAGAGCTATGCTGGAAACAGCATAGCAAGTTTAAATAAGGCTAGTCCGTTATCAACTTGGCCGCTTTAAGGCCGGTCCTAGCAAGGCCAAGTGGCACCGAGTCGGTGCTTTTTT
4|CRi|sg_chr12:4967040-4967183_05|chr12:4967040-4967183	chr12:4967040-4967183	05	chr12:4967040-4967183_05	CAAGATTGCAGCGATGTGCG	GCAAGATTGCAGCGATGTGCGGTTTAAGAGCTATGCTGGAAACAGCATAGCAAGTTTAAATAAGGCTAGTCCGTTATCAACTTGGCCGCTTTAAGGCCGGTCCTAGCAAGGCCAAGTGGCACCGAGTCGGTGCTTTTTT
4|CRi|sg_chr12:7036715-7036716_01|chr12:7036715-7036716	chr12:7036715-7036716	01	chr12:7036715-7036716_01	GCTAGCCGTGGCGGAATGTG	GGCTAGCCGTGGCGGAATGTGGTTTAAGAGCTATGCTGGAAACAGCATAGCAAGTTTAAATAAGGCTAGTCCGTTATCAACTTGGCCGCTTTAAGGCCGGTCCTAGCAAGGCCAAGTGGCACCGAGTCGGTGCTTTTTT
4|CRi|sg_chr12:7036715-7036716_02|chr12:7036715-7036716	chr12:7036715-7036716	02	chr12:7036715-7036716_02	GGGAGAGGGCTAGGTAGGAG	GGGGAGAGGGCTAGGTAGGAGGTTTAAGAGCTATGCTGGAAACAGCATAGCAAGTTTAAATAAGGCTAGTCCGTTATCAACTTGGCCGCTTTAAGGCCGGTCCTAGCAAGGCCAAGTGGCACCGAGTCGGTGCTTTTTT
4|CRi|sg_chr12:7036715-7036716_03|chr12:7036715-7036716	chr12:7036715-7036716	03	chr12:7036715-7036716_03	GGGCTCCCCACATTCCGCCA	GGGGCTCCCCACATTCCGCCAGTTTAAGAGCTATGCTGGAAACAGCATAGCAAGTTTAAATAAGGCTAGTCCGTTATCAACTTGGCCGCTTTAAGGCCGGTCCTAGCAAGGCCAAGTGGCACCGAGTCGGTGCTTTTTT
4|CRi|sg_chr12:7036715-7036716_04|chr12:7036715-7036716	chr12:7036715-7036716	04	chr12:7036715-7036716_04	GGCGCAGCGCGAGTTGGCCG	GGGCGCAGCGCGAGTTGGCCGGTTTAAGAGCTATGCTGGAAACAGCATAGCAAGTTTAAATAAGGCTAGTCCGTTATCAACTTGGCCGCTTTAAGGCCGGTCCTAGCAAGGCCAAGTGGCACCGAGTCGGTGCTTTTTT
4|CRi|sg_chr12:7036715-7036716_05|chr12:7036715-7036716	chr12:7036715-7036716	05	chr12:7036715-7036716_05	GGGTGGTGAGGGCAGATGAG	GGGGTGGTGAGGGCAGATGAGGTTTAAGAGCTATGCTGGAAACAGCATAGCAAGTTTAAATAAGGCTAGTCCGTTATCAACTTGGCCGCTTTAAGGCCGGTCCTAGCAAGGCCAAGTGGCACCGAGTCGGTGCTTTTTT
4|CRi|sg_chr12:7126003-7126017_01|chr12:7126003-7126017	chr12:7126003-7126017	01	chr12:7126003-7126017_01	TCCTGCCGAGAATGCACACG	GTCCTGCCGAGAATGCACACGGTTTAAGAGCTATGCTGGAAACAGCATAGCAAGTTTAAATAAGGCTAGTCCGTTATCAACTTGGCCGCTTTAAGGCCGGTCCTAGCAAGGCCAAGTGGCACCGAGTCGGTGCTTTTTT
4|CRi|sg_chr12:7126003-7126017_02|chr12:7126003-7126017	chr12:7126003-7126017	02	chr12:7126003-7126017_02	CTCCTGCCGAGAATGCACAC	GCTCCTGCCGAGAATGCACACGTTTAAGAGCTATGCTGGAAACAGCATAGCAAGTTTAAATAAGGCTAGTCCGTTATCAACTTGGCCGCTTTAAGGCCGGTCCTAGCAAGGCCAAGTGGCACCGAGTCGGTGCTTTTTT
4|CRi|sg_chr12:7126003-7126017_03|chr12:7126003-7126017	chr12:7126003-7126017	03	chr12:7126003-7126017_03	ACGGGCTCAGACCTTTCCAA	GACGGGCTCAGACCTTTCCAAGTTTAAGAGCTATGCTGGAAACAGCATAGCAAGTTTAAATAAGGCTAGTCCGTTATCAACTTGGCCGCTTTAAGGCCGGTCCTAGCAAGGCCAAGTGGCACCGAGTCGGTGCTTTTTT
4|CRi|sg_chr12:7126003-7126017_06|chr12:7126003-7126017	chr12:7126003-7126017	06	chr12:7126003-7126017_06	TAGCGCGGCAAGGTAGGAAG	GTAGCGCGGCAAGGTAGGAAGGTTTAAGAGCTATGCTGGAAACAGCATAGCAAGTTTAAATAAGGCTAGTCCGTTATCAACTTGGCCGCTTTAAGGCCGGTCCTAGCAAGGCCAAGTGGCACCGAGTCGGTGCTTTTTT
4|CRi|sg_chr12:7126003-7126017_09|chr12:7126003-7126017	chr12:7126003-7126017	09	chr12:7126003-7126017_09	CCGTTCGAAATGCTCCCAGG	GCCGTTCGAAATGCTCCCAGGGTTTAAGAGCTATGCTGGAAACAGCATAGCAAGTTTAAATAAGGCTAGTCCGTTATCAACTTGGCCGCTTTAAGGCCGGTCCTAGCAAGGCCAAGTGGCACCGAGTCGGTGCTTTTTT
4|CRi|sg_chr12:8123380-8123544_01|chr12:8123380-8123544	chr12:8123380-8123544	01	chr12:8123380-8123544_01	GCGGCGGGTAGCGTGCCACA	GGCGGCGGGTAGCGTGCCACAGTTTAAGAGCTATGCTGGAAACAGCATAGCAAGTTTAAATAAGGCTAGTCCGTTATCAACTTGGCCGCTTTAAGGCCGGTCCTAGCAAGGCCAAGTGGCACCGAGTCGGTGCTTTTTT
4|CRi|sg_chr12:8123380-8123544_02|chr12:8123380-8123544	chr12:8123380-8123544	02	chr12:8123380-8123544_02	AGGAGGAGGAATGTAGCTCG	GAGGAGGAGGAATGTAGCTCGGTTTAAGAGCTATGCTGGAAACAGCATAGCAAGTTTAAATAAGGCTAGTCCGTTATCAACTTGGCCGCTTTAAGGCCGGTCCTAGCAAGGCCAAGTGGCACCGAGTCGGTGCTTTTTT
4|CRi|sg_chr12:8123380-8123544_03|chr12:8123380-8123544	chr12:8123380-8123544	03	chr12:8123380-8123544_03	TGTATGCGTGAGTCTTTGGG	GTGTATGCGTGAGTCTTTGGGGTTTAAGAGCTATGCTGGAAACAGCATAGCAAGTTTAAATAAGGCTAGTCCGTTATCAACTTGGCCGCTTTAAGGCCGGTCCTAGCAAGGCCAAGTGGCACCGAGTCGGTGCTTTTTT
4|CRi|sg_chr12:8123380-8123544_04|chr12:8123380-8123544	chr12:8123380-8123544	04	chr12:8123380-8123544_04	GAAACTCACACAGCTGAGTG	GGAAACTCACACAGCTGAGTGGTTTAAGAGCTATGCTGGAAACAGCATAGCAAGTTTAAATAAGGCTAGTCCGTTATCAACTTGGCCGCTTTAAGGCCGGTCCTAGCAAGGCCAAGTGGCACCGAGTCGGTGCTTTTTT
4|CRi|sg_chr12:8123380-8123544_05|chr12:8123380-8123544	chr12:8123380-8123544	05	chr12:8123380-8123544_05	GCCCTCGGAATCCCAGCACG	GGCCCTCGGAATCCCAGCACGGTTTAAGAGCTATGCTGGAAACAGCATAGCAAGTTTAAATAAGGCTAGTCCGTTATCAACTTGGCCGCTTTAAGGCCGGTCCTAGCAAGGCCAAGTGGCACCGAGTCGGTGCTTTTTT
4|CRi|sg_chr12:25538947-25538948_01|chr12:25538947-25538948	chr12:25538947-25538948	01	chr12:25538947-25538948_01	CAGGAATCTCAAAAGAGCGG	GCAGGAATCTCAAAAGAGCGGGTTTAAGAGCTATGCTGGAAACAGCATAGCAAGTTTAAATAAGGCTAGTCCGTTATCAACTTGGCCGCTTTAAGGCCGGTCCTAGCAAGGCCAAGTGGCACCGAGTCGGTGCTTTTTT
4|CRi|sg_chr12:25538947-25538948_02|chr12:25538947-25538948	chr12:25538947-25538948	02	chr12:25538947-25538948_02	AAGCCACCCTGGAACGTGTA	GAAGCCACCCTGGAACGTGTAGTTTAAGAGCTATGCTGGAAACAGCATAGCAAGTTTAAATAAGGCTAGTCCGTTATCAACTTGGCCGCTTTAAGGCCGGTCCTAGCAAGGCCAAGTGGCACCGAGTCGGTGCTTTTTT
4|CRi|sg_chr12:25538947-25538948_03|chr12:25538947-25538948	chr12:25538947-25538948	03	chr12:25538947-25538948_03	GGTTTGAGCCGACCCCACCC	GGGTTTGAGCCGACCCCACCCGTTTAAGAGCTATGCTGGAAACAGCATAGCAAGTTTAAATAAGGCTAGTCCGTTATCAACTTGGCCGCTTTAAGGCCGGTCCTAGCAAGGCCAAGTGGCACCGAGTCGGTGCTTTTTT
4|CRi|sg_chr12:25538947-25538948_05|chr12:25538947-25538948	chr12:25538947-25538948	05	chr12:25538947-25538948_05	GATCAGGAATCTCAAAAGAG	GGATCAGGAATCTCAAAAGAGGTTTAAGAGCTATGCTGGAAACAGCATAGCAAGTTTAAATAAGGCTAGTCCGTTATCAACTTGGCCGCTTTAAGGCCGGTCCTAGCAAGGCCAAGTGGCACCGAGTCGGTGCTTTTTT
4|CRi|sg_chr12:25538947-25538948_07|chr12:25538947-25538948	chr12:25538947-25538948	07	chr12:25538947-25538948_07	AGAAACCGAGCGAGGACGTG	GAGAAACCGAGCGAGGACGTGGTTTAAGAGCTATGCTGGAAACAGCATAGCAAGTTTAAATAAGGCTAGTCCGTTATCAACTTGGCCGCTTTAAGGCCGGTCCTAGCAAGGCCAAGTGGCACCGAGTCGGTGCTTTTTT
4|CRi|sg_chr12:47665230-47665231_02|chr12:47665230-47665231	chr12:47665230-47665231	02	chr12:47665230-47665231_02	GCCATTTAGTCTGTCTGTGG	GGCCATTTAGTCTGTCTGTGGGTTTAAGAGCTATGCTGGAAACAGCATAGCAAGTTTAAATAAGGCTAGTCCGTTATCAACTTGGCCGCTTTAAGGCCGGTCCTAGCAAGGCCAAGTGGCACCGAGTCGGTGCTTTTTT
4|CRi|sg_chr12:47665230-47665231_03|chr12:47665230-47665231	chr12:47665230-47665231	03	chr12:47665230-47665231_03	GAATACGTGATGGAAAGAGG	GGAATACGTGATGGAAAGAGGGTTTAAGAGCTATGCTGGAAACAGCATAGCAAGTTTAAATAAGGCTAGTCCGTTATCAACTTGGCCGCTTTAAGGCCGGTCCTAGCAAGGCCAAGTGGCACCGAGTCGGTGCTTTTTT
4|CRi|sg_chr12:47665230-47665231_04|chr12:47665230-47665231	chr12:47665230-47665231	04	chr12:47665230-47665231_04	GCACAGACCTGGCATAGGGT	GGCACAGACCTGGCATAGGGTGTTTAAGAGCTATGCTGGAAACAGCATAGCAAGTTTAAATAAGGCTAGTCCGTTATCAACTTGGCCGCTTTAAGGCCGGTCCTAGCAAGGCCAAGTGGCACCGAGTCGGTGCTTTTTT
4|CRi|sg_chr12:47665230-47665231_09|chr12:47665230-47665231	chr12:47665230-47665231	09	chr12:47665230-47665231_09	GCCCAGCACAGACCTGGCAT	GGCCCAGCACAGACCTGGCATGTTTAAGAGCTATGCTGGAAACAGCATAGCAAGTTTAAATAAGGCTAGTCCGTTATCAACTTGGCCGCTTTAAGGCCGGTCCTAGCAAGGCCAAGTGGCACCGAGTCGGTGCTTTTTT
4|CRi|sg_chr13:50697985-50697986_01|chr13:50697985-50697986	chr13:50697985-50697986	01	chr13:50697985-50697986_01	TTGTAACTAGTCTCCTGGCG	GTTGTAACTAGTCTCCTGGCGGTTTAAGAGCTATGCTGGAAACAGCATAGCAAGTTTAAATAAGGCTAGTCCGTTATCAACTTGGCCGCTTTAAGGCCGGTCCTAGCAAGGCCAAGTGGCACCGAGTCGGTGCTTTTTT
4|CRi|sg_chr13:50697985-50697986_03|chr13:50697985-50697986	chr13:50697985-50697986	03	chr13:50697985-50697986_03	AGCTCTTTGCAGTCCTCGGG	GAGCTCTTTGCAGTCCTCGGGGTTTAAGAGCTATGCTGGAAACAGCATAGCAAGTTTAAATAAGGCTAGTCCGTTATCAACTTGGCCGCTTTAAGGCCGGTCCTAGCAAGGCCAAGTGGCACCGAGTCGGTGCTTTTTT
4|CRi|sg_chr13:50697985-50697986_05|chr13:50697985-50697986	chr13:50697985-50697986	05	chr13:50697985-50697986_05	TAGGTAGATGCGTTAGGAGA	GTAGGTAGATGCGTTAGGAGAGTTTAAGAGCTATGCTGGAAACAGCATAGCAAGTTTAAATAAGGCTAGTCCGTTATCAACTTGGCCGCTTTAAGGCCGGTCCTAGCAAGGCCAAGTGGCACCGAGTCGGTGCTTTTTT
4|CRi|sg_chr13:50697985-50697986_06|chr13:50697985-50697986	chr13:50697985-50697986	06	chr13:50697985-50697986_06	AGGTAGATGCGTTAGGAGAA	GAGGTAGATGCGTTAGGAGAAGTTTAAGAGCTATGCTGGAAACAGCATAGCAAGTTTAAATAAGGCTAGTCCGTTATCAACTTGGCCGCTTTAAGGCCGGTCCTAGCAAGGCCAAGTGGCACCGAGTCGGTGCTTTTTT
4|CRi|sg_chr13:50697985-50697986_13|chr13:50697985-50697986	chr13:50697985-50697986	13	chr13:50697985-50697986_13	TCCGTCCATTCGTCCGCCCG	GTCCGTCCATTCGTCCGCCCGGTTTAAGAGCTATGCTGGAAACAGCATAGCAAGTTTAAATAAGGCTAGTCCGTTATCAACTTGGCCGCTTTAAGGCCGGTCCTAGCAAGGCCAAGTGGCACCGAGTCGGTGCTTTTTT
4|CRi|sg_chr14:23564610-23564700_02|chr14:23564610-23564700	chr14:23564610-23564700	02	chr14:23564610-23564700_02	TATTTCCGGACCTAGAGATG	GTATTTCCGGACCTAGAGATGGTTTAAGAGCTATGCTGGAAACAGCATAGCAAGTTTAAATAAGGCTAGTCCGTTATCAACTTGGCCGCTTTAAGGCCGGTCCTAGCAAGGCCAAGTGGCACCGAGTCGGTGCTTTTTT
4|CRi|sg_chr14:23564610-23564700_05|chr14:23564610-23564700	chr14:23564610-23564700	05	chr14:23564610-23564700_05	TATTCGGAAACCCTCGACCC	GTATTCGGAAACCCTCGACCCGTTTAAGAGCTATGCTGGAAACAGCATAGCAAGTTTAAATAAGGCTAGTCCGTTATCAACTTGGCCGCTTTAAGGCCGGTCCTAGCAAGGCCAAGTGGCACCGAGTCGGTGCTTTTTT
4|CRi|sg_chr14:23564610-23564700_06|chr14:23564610-23564700	chr14:23564610-23564700	06	chr14:23564610-23564700_06	GAAAACCGAGCCTGAAAGCA	GGAAAACCGAGCCTGAAAGCAGTTTAAGAGCTATGCTGGAAACAGCATAGCAAGTTTAAATAAGGCTAGTCCGTTATCAACTTGGCCGCTTTAAGGCCGGTCCTAGCAAGGCCAAGTGGCACCGAGTCGGTGCTTTTTT
4|CRi|sg_chr14:23564610-23564700_10|chr14:23564610-23564700	chr14:23564610-23564700	10	chr14:23564610-23564700_10	CTCCGATTATGGTTATACCA	GCTCCGATTATGGTTATACCAGTTTAAGAGCTATGCTGGAAACAGCATAGCAAGTTTAAATAAGGCTAGTCCGTTATCAACTTGGCCGCTTTAAGGCCGGTCCTAGCAAGGCCAAGTGGCACCGAGTCGGTGCTTTTTT
4|CRi|sg_chr14:23564610-23564700_11|chr14:23564610-23564700	chr14:23564610-23564700	11	chr14:23564610-23564700_11	GTCCGAGGCCGGAAGTGCGT	GGTCCGAGGCCGGAAGTGCGTGTTTAAGAGCTATGCTGGAAACAGCATAGCAAGTTTAAATAAGGCTAGTCCGTTATCAACTTGGCCGCTTTAAGGCCGGTCCTAGCAAGGCCAAGTGGCACCGAGTCGGTGCTTTTTT
4|CRi|sg_chr15:59981721-59981795_01|chr15:59981721-59981795	chr15:59981721-59981795	01	chr15:59981721-59981795_01	TCGCGTCGACTCCTTATTGG	GTCGCGTCGACTCCTTATTGGGTTTAAGAGCTATGCTGGAAACAGCATAGCAAGTTTAAATAAGGCTAGTCCGTTATCAACTTGGCCGCTTTAAGGCCGGTCCTAGCAAGGCCAAGTGGCACCGAGTCGGTGCTTTTTT
4|CRi|sg_chr15:59981721-59981795_02|chr15:59981721-59981795	chr15:59981721-59981795	02	chr15:59981721-59981795_02	GCTAGCCCGTGACGTCTGAG	GGCTAGCCCGTGACGTCTGAGGTTTAAGAGCTATGCTGGAAACAGCATAGCAAGTTTAAATAAGGCTAGTCCGTTATCAACTTGGCCGCTTTAAGGCCGGTCCTAGCAAGGCCAAGTGGCACCGAGTCGGTGCTTTTTT
4|CRi|sg_chr15:59981721-59981795_03|chr15:59981721-59981795	chr15:59981721-59981795	03	chr15:59981721-59981795_03	CCAACCCCCTCAGACGTCAC	GCCAACCCCCTCAGACGTCACGTTTAAGAGCTATGCTGGAAACAGCATAGCAAGTTTAAATAAGGCTAGTCCGTTATCAACTTGGCCGCTTTAAGGCCGGTCCTAGCAAGGCCAAGTGGCACCGAGTCGGTGCTTTTTT
4|CRi|sg_chr15:59981721-59981795_08|chr15:59981721-59981795	chr15:59981721-59981795	08	chr15:59981721-59981795_08	GTCCCTGCGAACAGCAAAGA	GGTCCCTGCGAACAGCAAAGAGTTTAAGAGCTATGCTGGAAACAGCATAGCAAGTTTAAATAAGGCTAGTCCGTTATCAACTTGGCCGCTTTAAGGCCGGTCCTAGCAAGGCCAAGTGGCACCGAGTCGGTGCTTTTTT
4|CRi|sg_chr15:59981721-59981795_09|chr15:59981721-59981795	chr15:59981721-59981795	09	chr15:59981721-59981795_09	GGTCCGCCCACAGGCAAGGA	GGGTCCGCCCACAGGCAAGGAGTTTAAGAGCTATGCTGGAAACAGCATAGCAAGTTTAAATAAGGCTAGTCCGTTATCAACTTGGCCGCTTTAAGGCCGGTCCTAGCAAGGCCAAGTGGCACCGAGTCGGTGCTTTTTT
4|CRi|sg_chr15:69760994-69760995_01|chr15:69760994-69760995	chr15:69760994-69760995	01	chr15:69760994-69760995_01	GCATCAGCTTGAATGAGAGG	GGCATCAGCTTGAATGAGAGGGTTTAAGAGCTATGCTGGAAACAGCATAGCAAGTTTAAATAAGGCTAGTCCGTTATCAACTTGGCCGCTTTAAGGCCGGTCCTAGCAAGGCCAAGTGGCACCGAGTCGGTGCTTTTTT
4|CRi|sg_chr15:69760994-69760995_02|chr15:69760994-69760995	chr15:69760994-69760995	02	chr15:69760994-69760995_02	CCTGAATCCTCCCCCAGTGC	GCCTGAATCCTCCCCCAGTGCGTTTAAGAGCTATGCTGGAAACAGCATAGCAAGTTTAAATAAGGCTAGTCCGTTATCAACTTGGCCGCTTTAAGGCCGGTCCTAGCAAGGCCAAGTGGCACCGAGTCGGTGCTTTTTT
4|CRi|sg_chr15:69760994-69760995_03|chr15:69760994-69760995	chr15:69760994-69760995	03	chr15:69760994-69760995_03	TCTGATGAGATCTGCTAATG	GTCTGATGAGATCTGCTAATGGTTTAAGAGCTATGCTGGAAACAGCATAGCAAGTTTAAATAAGGCTAGTCCGTTATCAACTTGGCCGCTTTAAGGCCGGTCCTAGCAAGGCCAAGTGGCACCGAGTCGGTGCTTTTTT
4|CRi|sg_chr15:69760994-69760995_04|chr15:69760994-69760995	chr15:69760994-69760995	04	chr15:69760994-69760995_04	GCAGCGTATGAGTCAGACGC	GGCAGCGTATGAGTCAGACGCGTTTAAGAGCTATGCTGGAAACAGCATAGCAAGTTTAAATAAGGCTAGTCCGTTATCAACTTGGCCGCTTTAAGGCCGGTCCTAGCAAGGCCAAGTGGCACCGAGTCGGTGCTTTTTT
4|CRi|sg_chr15:69760994-69760995_06|chr15:69760994-69760995	chr15:69760994-69760995	06	chr15:69760994-69760995_06	CAAGCATCAGCTTGAATGAG	GCAAGCATCAGCTTGAATGAGGTTTAAGAGCTATGCTGGAAACAGCATAGCAAGTTTAAATAAGGCTAGTCCGTTATCAACTTGGCCGCTTTAAGGCCGGTCCTAGCAAGGCCAAGTGGCACCGAGTCGGTGCTTTTTT
4|CRi|sg_chr17:16492746-16492892_01|chr17:16492746-16492892	chr17:16492746-16492892	01	chr17:16492746-16492892_01	CAGACAAGGCAGTCCGCAGG	GCAGACAAGGCAGTCCGCAGGGTTTAAGAGCTATGCTGGAAACAGCATAGCAAGTTTAAATAAGGCTAGTCCGTTATCAACTTGGCCGCTTTAAGGCCGGTCCTAGCAAGGCCAAGTGGCACCGAGTCGGTGCTTTTTT
4|CRi|sg_chr17:16492746-16492892_02|chr17:16492746-16492892	chr17:16492746-16492892	02	chr17:16492746-16492892_02	CACAGGCTGTTTCCTCACGG	GCACAGGCTGTTTCCTCACGGGTTTAAGAGCTATGCTGGAAACAGCATAGCAAGTTTAAATAAGGCTAGTCCGTTATCAACTTGGCCGCTTTAAGGCCGGTCCTAGCAAGGCCAAGTGGCACCGAGTCGGTGCTTTTTT
4|CRi|sg_chr17:16492746-16492892_03|chr17:16492746-16492892	chr17:16492746-16492892	03	chr17:16492746-16492892_03	AAGCAATAGAGGATGGCCGG	GAAGCAATAGAGGATGGCCGGGTTTAAGAGCTATGCTGGAAACAGCATAGCAAGTTTAAATAAGGCTAGTCCGTTATCAACTTGGCCGCTTTAAGGCCGGTCCTAGCAAGGCCAAGTGGCACCGAGTCGGTGCTTTTTT
4|CRi|sg_chr17:16492746-16492892_04|chr17:16492746-16492892	chr17:16492746-16492892	04	chr17:16492746-16492892_04	GCTCTGCCTCACTGCAGACA	GGCTCTGCCTCACTGCAGACAGTTTAAGAGCTATGCTGGAAACAGCATAGCAAGTTTAAATAAGGCTAGTCCGTTATCAACTTGGCCGCTTTAAGGCCGGTCCTAGCAAGGCCAAGTGGCACCGAGTCGGTGCTTTTTT
4|CRi|sg_chr17:16492746-16492892_05|chr17:16492746-16492892	chr17:16492746-16492892	05	chr17:16492746-16492892_05	GCGCGCCGGCAAGTCAGCCA	GGCGCGCCGGCAAGTCAGCCAGTTTAAGAGCTATGCTGGAAACAGCATAGCAAGTTTAAATAAGGCTAGTCCGTTATCAACTTGGCCGCTTTAAGGCCGGTCCTAGCAAGGCCAAGTGGCACCGAGTCGGTGCTTTTTT
4|CRi|sg_chr17:37774058-37774059_01|chr17:37774058-37774059	chr17:37774058-37774059	01	chr17:37774058-37774059_01	GGAGGGCGCGCGGTCCCATG	GGGAGGGCGCGCGGTCCCATGGTTTAAGAGCTATGCTGGAAACAGCATAGCAAGTTTAAATAAGGCTAGTCCGTTATCAACTTGGCCGCTTTAAGGCCGGTCCTAGCAAGGCCAAGTGGCACCGAGTCGGTGCTTTTTT
4|CRi|sg_chr17:37774058-37774059_02|chr17:37774058-37774059	chr17:37774058-37774059	02	chr17:37774058-37774059_02	GGGGTGGCGAGGAGAGAACC	GGGGGTGGCGAGGAGAGAACCGTTTAAGAGCTATGCTGGAAACAGCATAGCAAGTTTAAATAAGGCTAGTCCGTTATCAACTTGGCCGCTTTAAGGCCGGTCCTAGCAAGGCCAAGTGGCACCGAGTCGGTGCTTTTTT
4|CRi|sg_chr17:37774058-37774059_03|chr17:37774058-37774059	chr17:37774058-37774059	03	chr17:37774058-37774059_03	GCCCGGCGGGCAGGAAGTCA	GGCCCGGCGGGCAGGAAGTCAGTTTAAGAGCTATGCTGGAAACAGCATAGCAAGTTTAAATAAGGCTAGTCCGTTATCAACTTGGCCGCTTTAAGGCCGGTCCTAGCAAGGCCAAGTGGCACCGAGTCGGTGCTTTTTT
4|CRi|sg_chr17:37774058-37774059_04|chr17:37774058-37774059	chr17:37774058-37774059	04	chr17:37774058-37774059_04	AGCCCTGACTTCCTGCCCGC	GAGCCCTGACTTCCTGCCCGCGTTTAAGAGCTATGCTGGAAACAGCATAGCAAGTTTAAATAAGGCTAGTCCGTTATCAACTTGGCCGCTTTAAGGCCGGTCCTAGCAAGGCCAAGTGGCACCGAGTCGGTGCTTTTTT
4|CRi|sg_chr17:37774058-37774059_07|chr17:37774058-37774059	chr17:37774058-37774059	07	chr17:37774058-37774059_07	ACCGGGAGCAAGCCAGGAGA	GACCGGGAGCAAGCCAGGAGAGTTTAAGAGCTATGCTGGAAACAGCATAGCAAGTTTAAATAAGGCTAGTCCGTTATCAACTTGGCCGCTTTAAGGCCGGTCCTAGCAAGGCCAAGTGGCACCGAGTCGGTGCTTTTTT
4|CRi|sg_chr17:46125811-46125834_01|chr17:46125811-46125834	chr17:46125811-46125834	01	chr17:46125811-46125834_01	GCGGACGCCGAGCTAAGCAG	GGCGGACGCCGAGCTAAGCAGGTTTAAGAGCTATGCTGGAAACAGCATAGCAAGTTTAAATAAGGCTAGTCCGTTATCAACTTGGCCGCTTTAAGGCCGGTCCTAGCAAGGCCAAGTGGCACCGAGTCGGTGCTTTTTT
4|CRi|sg_chr17:46125811-46125834_04|chr17:46125811-46125834	chr17:46125811-46125834	04	chr17:46125811-46125834_04	GGGAGGGTTGCAGCGCCGCG	GGGGAGGGTTGCAGCGCCGCGGTTTAAGAGCTATGCTGGAAACAGCATAGCAAGTTTAAATAAGGCTAGTCCGTTATCAACTTGGCCGCTTTAAGGCCGGTCCTAGCAAGGCCAAGTGGCACCGAGTCGGTGCTTTTTT
4|CRi|sg_chr17:46125811-46125834_11|chr17:46125811-46125834	chr17:46125811-46125834	11	chr17:46125811-46125834_11	AGCTCTAGGCCGGCCGGCGG	GAGCTCTAGGCCGGCCGGCGGGTTTAAGAGCTATGCTGGAAACAGCATAGCAAGTTTAAATAAGGCTAGTCCGTTATCAACTTGGCCGCTTTAAGGCCGGTCCTAGCAAGGCCAAGTGGCACCGAGTCGGTGCTTTTTT
4|CRi|sg_chr17:48239072-48239272_01|chr17:48239072-48239272	chr17:48239072-48239272	01	chr17:48239072-48239272_01	GCTCCGTCCCAACATCGCGC	GGCTCCGTCCCAACATCGCGCGTTTAAGAGCTATGCTGGAAACAGCATAGCAAGTTTAAATAAGGCTAGTCCGTTATCAACTTGGCCGCTTTAAGGCCGGTCCTAGCAAGGCCAAGTGGCACCGAGTCGGTGCTTTTTT
4|CRi|sg_chr17:48239072-48239272_02|chr17:48239072-48239272	chr17:48239072-48239272	02	chr17:48239072-48239272_02	CAACAACAAAGACTGCGACC	GCAACAACAAAGACTGCGACCGTTTAAGAGCTATGCTGGAAACAGCATAGCAAGTTTAAATAAGGCTAGTCCGTTATCAACTTGGCCGCTTTAAGGCCGGTCCTAGCAAGGCCAAGTGGCACCGAGTCGGTGCTTTTTT
4|CRi|sg_chr17:48239072-48239272_03|chr17:48239072-48239272	chr17:48239072-48239272	03	chr17:48239072-48239272_03	TCTAAGTCTCTTGAGGTCTG	GTCTAAGTCTCTTGAGGTCTGGTTTAAGAGCTATGCTGGAAACAGCATAGCAAGTTTAAATAAGGCTAGTCCGTTATCAACTTGGCCGCTTTAAGGCCGGTCCTAGCAAGGCCAAGTGGCACCGAGTCGGTGCTTTTTT
4|CRi|sg_chr17:48239072-48239272_06|chr17:48239072-48239272	chr17:48239072-48239272	06	chr17:48239072-48239272_06	CTGGCCAGTCCGCCACGAGA	GCTGGCCAGTCCGCCACGAGAGTTTAAGAGCTATGCTGGAAACAGCATAGCAAGTTTAAATAAGGCTAGTCCGTTATCAACTTGGCCGCTTTAAGGCCGGTCCTAGCAAGGCCAAGTGGCACCGAGTCGGTGCTTTTTT
4|CRi|sg_chr17:48239072-48239272_08|chr17:48239072-48239272	chr17:48239072-48239272	08	chr17:48239072-48239272_08	GGAGGCGGCGTACGGGACAG	GGGAGGCGGCGTACGGGACAGGTTTAAGAGCTATGCTGGAAACAGCATAGCAAGTTTAAATAAGGCTAGTCCGTTATCAACTTGGCCGCTTTAAGGCCGGTCCTAGCAAGGCCAAGTGGCACCGAGTCGGTGCTTTTTT
4|CRi|sg_chr19:1671831-1671832_01|chr19:1671831-1671832	chr19:1671831-1671832	01	chr19:1671831-1671832_01	CCTTCAACCCCACCTCCCCA	GCCTTCAACCCCACCTCCCCAGTTTAAGAGCTATGCTGGAAACAGCATAGCAAGTTTAAATAAGGCTAGTCCGTTATCAACTTGGCCGCTTTAAGGCCGGTCCTAGCAAGGCCAAGTGGCACCGAGTCGGTGCTTTTTT
4|CRi|sg_chr19:1671831-1671832_02|chr19:1671831-1671832	chr19:1671831-1671832	02	chr19:1671831-1671832_02	CAGGTTTCCGATCTGAGCGC	GCAGGTTTCCGATCTGAGCGCGTTTAAGAGCTATGCTGGAAACAGCATAGCAAGTTTAAATAAGGCTAGTCCGTTATCAACTTGGCCGCTTTAAGGCCGGTCCTAGCAAGGCCAAGTGGCACCGAGTCGGTGCTTTTTT
4|CRi|sg_chr19:1671831-1671832_03|chr19:1671831-1671832	chr19:1671831-1671832	03	chr19:1671831-1671832_03	GTTTCCGATCTGAGCGCAGG	GGTTTCCGATCTGAGCGCAGGGTTTAAGAGCTATGCTGGAAACAGCATAGCAAGTTTAAATAAGGCTAGTCCGTTATCAACTTGGCCGCTTTAAGGCCGGTCCTAGCAAGGCCAAGTGGCACCGAGTCGGTGCTTTTTT
4|CRi|sg_chr19:1671831-1671832_05|chr19:1671831-1671832	chr19:1671831-1671832	05	chr19:1671831-1671832_05	TCACCAGGAGGGCTTCCCTG	GTCACCAGGAGGGCTTCCCTGGTTTAAGAGCTATGCTGGAAACAGCATAGCAAGTTTAAATAAGGCTAGTCCGTTATCAACTTGGCCGCTTTAAGGCCGGTCCTAGCAAGGCCAAGTGGCACCGAGTCGGTGCTTTTTT
4|CRi|sg_chr19:1671831-1671832_06|chr19:1671831-1671832	chr19:1671831-1671832	06	chr19:1671831-1671832_06	TGAGCCTGGGCGGGATTGTG	GTGAGCCTGGGCGGGATTGTGGTTTAAGAGCTATGCTGGAAACAGCATAGCAAGTTTAAATAAGGCTAGTCCGTTATCAACTTGGCCGCTTTAAGGCCGGTCCTAGCAAGGCCAAGTGGCACCGAGTCGGTGCTTTTTT
4|CRi|sg_chr19:5821791-5821792_01|chr19:5821791-5821792	chr19:5821791-5821792	01	chr19:5821791-5821792_01	GGAATGAGTTCCCCAACGTG	GGGAATGAGTTCCCCAACGTGGTTTAAGAGCTATGCTGGAAACAGCATAGCAAGTTTAAATAAGGCTAGTCCGTTATCAACTTGGCCGCTTTAAGGCCGGTCCTAGCAAGGCCAAGTGGCACCGAGTCGGTGCTTTTTT
4|CRi|sg_chr19:5821791-5821792_02|chr19:5821791-5821792	chr19:5821791-5821792	02	chr19:5821791-5821792_02	GAATGAGTTCCCCAACGTGA	GGAATGAGTTCCCCAACGTGAGTTTAAGAGCTATGCTGGAAACAGCATAGCAAGTTTAAATAAGGCTAGTCCGTTATCAACTTGGCCGCTTTAAGGCCGGTCCTAGCAAGGCCAAGTGGCACCGAGTCGGTGCTTTTTT
4|CRi|sg_chr19:5821791-5821792_03|chr19:5821791-5821792	chr19:5821791-5821792	03	chr19:5821791-5821792_03	TGAGAACTCAGCACTATTGG	GTGAGAACTCAGCACTATTGGGTTTAAGAGCTATGCTGGAAACAGCATAGCAAGTTTAAATAAGGCTAGTCCGTTATCAACTTGGCCGCTTTAAGGCCGGTCCTAGCAAGGCCAAGTGGCACCGAGTCGGTGCTTTTTT
4|CRi|sg_chr19:5821791-5821792_08|chr19:5821791-5821792	chr19:5821791-5821792	08	chr19:5821791-5821792_08	ACAAATCCTAGACCAGCCTG	GACAAATCCTAGACCAGCCTGGTTTAAGAGCTATGCTGGAAACAGCATAGCAAGTTTAAATAAGGCTAGTCCGTTATCAACTTGGCCGCTTTAAGGCCGGTCCTAGCAAGGCCAAGTGGCACCGAGTCGGTGCTTTTTT
4|CRi|sg_chr19:5821791-5821792_11|chr19:5821791-5821792	chr19:5821791-5821792	11	chr19:5821791-5821792_11	TGATGAGAGTGAATTTGCAG	GTGATGAGAGTGAATTTGCAGGTTTAAGAGCTATGCTGGAAACAGCATAGCAAGTTTAAATAAGGCTAGTCCGTTATCAACTTGGCCGCTTTAAGGCCGGTCCTAGCAAGGCCAAGTGGCACCGAGTCGGTGCTTTTTT
4|CRi|sg_chr20:42286524-42286525_01|chr20:42286524-42286525	chr20:42286524-42286525	01	chr20:42286524-42286525_01	GAAACCGCGGGTGAACGCTA	GGAAACCGCGGGTGAACGCTAGTTTAAGAGCTATGCTGGAAACAGCATAGCAAGTTTAAATAAGGCTAGTCCGTTATCAACTTGGCCGCTTTAAGGCCGGTCCTAGCAAGGCCAAGTGGCACCGAGTCGGTGCTTTTTT
4|CRi|sg_chr20:42286524-42286525_05|chr20:42286524-42286525	chr20:42286524-42286525	05	chr20:42286524-42286525_05	CAAACAGGGAAGGACTTGCG	GCAAACAGGGAAGGACTTGCGGTTTAAGAGCTATGCTGGAAACAGCATAGCAAGTTTAAATAAGGCTAGTCCGTTATCAACTTGGCCGCTTTAAGGCCGGTCCTAGCAAGGCCAAGTGGCACCGAGTCGGTGCTTTTTT
4|CRi|sg_chr20:42286524-42286525_06|chr20:42286524-42286525	chr20:42286524-42286525	06	chr20:42286524-42286525_06	CAGGCCTTAGCGTTCACCCG	GCAGGCCTTAGCGTTCACCCGGTTTAAGAGCTATGCTGGAAACAGCATAGCAAGTTTAAATAAGGCTAGTCCGTTATCAACTTGGCCGCTTTAAGGCCGGTCCTAGCAAGGCCAAGTGGCACCGAGTCGGTGCTTTTTT
4|CRi|sg_chr20:42286524-42286525_07|chr20:42286524-42286525	chr20:42286524-42286525	07	chr20:42286524-42286525_07	GAACGCTAAGGCCTGCCCAG	GGAACGCTAAGGCCTGCCCAGGTTTAAGAGCTATGCTGGAAACAGCATAGCAAGTTTAAATAAGGCTAGTCCGTTATCAACTTGGCCGCTTTAAGGCCGGTCCTAGCAAGGCCAAGTGGCACCGAGTCGGTGCTTTTTT
4|CRi|sg_chr20:42286524-42286525_08|chr20:42286524-42286525	chr20:42286524-42286525	08	chr20:42286524-42286525_08	AGGAGCTGCCGTAAGGCTGG	GAGGAGCTGCCGTAAGGCTGGGTTTAAGAGCTATGCTGGAAACAGCATAGCAAGTTTAAATAAGGCTAGTCCGTTATCAACTTGGCCGCTTTAAGGCCGGTCCTAGCAAGGCCAAGTGGCACCGAGTCGGTGCTTTTTT
4|CRi|sg_chr20:56754700-56754701_01|chr20:56754700-56754701	chr20:56754700-56754701	01	chr20:56754700-56754701_01	GTGCAAACGACCCTGACCCG	GGTGCAAACGACCCTGACCCGGTTTAAGAGCTATGCTGGAAACAGCATAGCAAGTTTAAATAAGGCTAGTCCGTTATCAACTTGGCCGCTTTAAGGCCGGTCCTAGCAAGGCCAAGTGGCACCGAGTCGGTGCTTTTTT
4|CRi|sg_chr20:56754700-56754701_02|chr20:56754700-56754701	chr20:56754700-56754701	02	chr20:56754700-56754701_02	GGTCAGGGTCGTTTGCACGA	GGGTCAGGGTCGTTTGCACGAGTTTAAGAGCTATGCTGGAAACAGCATAGCAAGTTTAAATAAGGCTAGTCCGTTATCAACTTGGCCGCTTTAAGGCCGGTCCTAGCAAGGCCAAGTGGCACCGAGTCGGTGCTTTTTT
4|CRi|sg_chr20:56754700-56754701_03|chr20:56754700-56754701	chr20:56754700-56754701	03	chr20:56754700-56754701_03	GGGGTTAAAGAGCAGTACCC	GGGGGTTAAAGAGCAGTACCCGTTTAAGAGCTATGCTGGAAACAGCATAGCAAGTTTAAATAAGGCTAGTCCGTTATCAACTTGGCCGCTTTAAGGCCGGTCCTAGCAAGGCCAAGTGGCACCGAGTCGGTGCTTTTTT
4|CRi|sg_chr20:56754700-56754701_04|chr20:56754700-56754701	chr20:56754700-56754701	04	chr20:56754700-56754701_04	CGTGCAAACGACCCTGACCC	GCGTGCAAACGACCCTGACCCGTTTAAGAGCTATGCTGGAAACAGCATAGCAAGTTTAAATAAGGCTAGTCCGTTATCAACTTGGCCGCTTTAAGGCCGGTCCTAGCAAGGCCAAGTGGCACCGAGTCGGTGCTTTTTT
4|CRi|sg_chr20:56754700-56754701_07|chr20:56754700-56754701	chr20:56754700-56754701	07	chr20:56754700-56754701_07	AAGAGGGAAGGAAATGCCCC	GAAGAGGGAAGGAAATGCCCCGTTTAAGAGCTATGCTGGAAACAGCATAGCAAGTTTAAATAAGGCTAGTCCGTTATCAACTTGGCCGCTTTAAGGCCGGTCCTAGCAAGGCCAAGTGGCACCGAGTCGGTGCTTTTTT
4|CRi|sg_chr22:19158872-19158873_01|chr22:19158872-19158873	chr22:19158872-19158873	01	chr22:19158872-19158873_01	ATTCTGACGCACCAGCCTGA	GATTCTGACGCACCAGCCTGAGTTTAAGAGCTATGCTGGAAACAGCATAGCAAGTTTAAATAAGGCTAGTCCGTTATCAACTTGGCCGCTTTAAGGCCGGTCCTAGCAAGGCCAAGTGGCACCGAGTCGGTGCTTTTTT
4|CRi|sg_chr22:19158872-19158873_02|chr22:19158872-19158873	chr22:19158872-19158873	02	chr22:19158872-19158873_02	ACGCAGGCCAGCTCTAGGCA	GACGCAGGCCAGCTCTAGGCAGTTTAAGAGCTATGCTGGAAACAGCATAGCAAGTTTAAATAAGGCTAGTCCGTTATCAACTTGGCCGCTTTAAGGCCGGTCCTAGCAAGGCCAAGTGGCACCGAGTCGGTGCTTTTTT
4|CRi|sg_chr22:19158872-19158873_03|chr22:19158872-19158873	chr22:19158872-19158873	03	chr22:19158872-19158873_03	GCCCAGGCAGCCTCCAGCGT	GGCCCAGGCAGCCTCCAGCGTGTTTAAGAGCTATGCTGGAAACAGCATAGCAAGTTTAAATAAGGCTAGTCCGTTATCAACTTGGCCGCTTTAAGGCCGGTCCTAGCAAGGCCAAGTGGCACCGAGTCGGTGCTTTTTT
4|CRi|sg_chr22:19158872-19158873_04|chr22:19158872-19158873	chr22:19158872-19158873	04	chr22:19158872-19158873_04	CTGGGCCGGCGAGAATCCAG	GCTGGGCCGGCGAGAATCCAGGTTTAAGAGCTATGCTGGAAACAGCATAGCAAGTTTAAATAAGGCTAGTCCGTTATCAACTTGGCCGCTTTAAGGCCGGTCCTAGCAAGGCCAAGTGGCACCGAGTCGGTGCTTTTTT
4|CRi|sg_chr22:19158872-19158873_05|chr22:19158872-19158873	chr22:19158872-19158873	05	chr22:19158872-19158873_05	GAGGCGCCGCCAGAGGCTCG	GGAGGCGCCGCCAGAGGCTCGGTTTAAGAGCTATGCTGGAAACAGCATAGCAAGTTTAAATAAGGCTAGTCCGTTATCAACTTGGCCGCTTTAAGGCCGGTCCTAGCAAGGCCAAGTGGCACCGAGTCGGTGCTTTTTT
4|CRi|sg_chr10:71337586-71337587_02|chr10:71337586-71337587	chr10:71337586-71337587	02	chr10:71337586-71337587_02	CACACGGGAGCTCCGGCCCA	GCACACGGGAGCTCCGGCCCAGTTTAAGAGCTATGCTGGAAACAGCATAGCAAGTTTAAATAAGGCTAGTCCGTTATCAACTTGGCCGCTTTAAGGCCGGTCCTAGCAAGGCCAAGTGGCACCGAGTCGGTGCTTTTTT
4|CRi|sg_chr10:71337586-71337587_03|chr10:71337586-71337587	chr10:71337586-71337587	03	chr10:71337586-71337587_03	GATCTGGAAATAAAGACCTC	GGATCTGGAAATAAAGACCTCGTTTAAGAGCTATGCTGGAAACAGCATAGCAAGTTTAAATAAGGCTAGTCCGTTATCAACTTGGCCGCTTTAAGGCCGGTCCTAGCAAGGCCAAGTGGCACCGAGTCGGTGCTTTTTT
4|CRi|sg_chr10:71337586-71337587_06|chr10:71337586-71337587	chr10:71337586-71337587	06	chr10:71337586-71337587_06	GAGCTCCCGTGTGCGCCCTG	GGAGCTCCCGTGTGCGCCCTGGTTTAAGAGCTATGCTGGAAACAGCATAGCAAGTTTAAATAAGGCTAGTCCGTTATCAACTTGGCCGCTTTAAGGCCGGTCCTAGCAAGGCCAAGTGGCACCGAGTCGGTGCTTTTTT
4|CRi|sg_chr10:71337586-71337587_07|chr10:71337586-71337587	chr10:71337586-71337587	07	chr10:71337586-71337587_07	AGCTCCCGTGTGCGCCCTGG	GAGCTCCCGTGTGCGCCCTGGGTTTAAGAGCTATGCTGGAAACAGCATAGCAAGTTTAAATAAGGCTAGTCCGTTATCAACTTGGCCGCTTTAAGGCCGGTCCTAGCAAGGCCAAGTGGCACCGAGTCGGTGCTTTTTT
4|CRi|sg_chr10:71337586-71337587_08|chr10:71337586-71337587	chr10:71337586-71337587	08	chr10:71337586-71337587_08	GCACGAGGTCCCTGAGCCTG	GGCACGAGGTCCCTGAGCCTGGTTTAAGAGCTATGCTGGAAACAGCATAGCAAGTTTAAATAAGGCTAGTCCGTTATCAACTTGGCCGCTTTAAGGCCGGTCCTAGCAAGGCCAAGTGGCACCGAGTCGGTGCTTTTTT
4|CRi|sg_chr11:30034396-30034491_01|chr11:30034396-30034491	chr11:30034396-30034491	01	chr11:30034396-30034491_01	TATCTCGACCAGCCAAGCTC	GTATCTCGACCAGCCAAGCTCGTTTAAGAGCTATGCTGGAAACAGCATAGCAAGTTTAAATAAGGCTAGTCCGTTATCAACTTGGCCGCTTTAAGGCCGGTCCTAGCAAGGCCAAGTGGCACCGAGTCGGTGCTTTTTT
4|CRi|sg_chr11:30034396-30034491_06|chr11:30034396-30034491	chr11:30034396-30034491	06	chr11:30034396-30034491_06	TCCCTGAGAAGAGAGAGCAT	GTCCCTGAGAAGAGAGAGCATGTTTAAGAGCTATGCTGGAAACAGCATAGCAAGTTTAAATAAGGCTAGTCCGTTATCAACTTGGCCGCTTTAAGGCCGGTCCTAGCAAGGCCAAGTGGCACCGAGTCGGTGCTTTTTT
4|CRi|sg_chr12:108605281-108605282_01|chr12:108605281-108605282	chr12:108605281-108605282	01	chr12:108605281-108605282_01	ATTCTGGACGAGATCCACAG	GATTCTGGACGAGATCCACAGGTTTAAGAGCTATGCTGGAAACAGCATAGCAAGTTTAAATAAGGCTAGTCCGTTATCAACTTGGCCGCTTTAAGGCCGGTCCTAGCAAGGCCAAGTGGCACCGAGTCGGTGCTTTTTT
4|CRi|sg_chr12:108605281-108605282_02|chr12:108605281-108605282	chr12:108605281-108605282	02	chr12:108605281-108605282_02	ACTTTCTGCTAAAGCCACCC	GACTTTCTGCTAAAGCCACCCGTTTAAGAGCTATGCTGGAAACAGCATAGCAAGTTTAAATAAGGCTAGTCCGTTATCAACTTGGCCGCTTTAAGGCCGGTCCTAGCAAGGCCAAGTGGCACCGAGTCGGTGCTTTTTT
4|CRi|sg_chr12:108605281-108605282_03|chr12:108605281-108605282	chr12:108605281-108605282	03	chr12:108605281-108605282_03	GAATGTAGTCCTGCCCACCC	GGAATGTAGTCCTGCCCACCCGTTTAAGAGCTATGCTGGAAACAGCATAGCAAGTTTAAATAAGGCTAGTCCGTTATCAACTTGGCCGCTTTAAGGCCGGTCCTAGCAAGGCCAAGTGGCACCGAGTCGGTGCTTTTTT
4|CRi|sg_chr12:108605281-108605282_05|chr12:108605281-108605282	chr12:108605281-108605282	05	chr12:108605281-108605282_05	ATCCACAGAGGCTCAAAATG	GATCCACAGAGGCTCAAAATGGTTTAAGAGCTATGCTGGAAACAGCATAGCAAGTTTAAATAAGGCTAGTCCGTTATCAACTTGGCCGCTTTAAGGCCGGTCCTAGCAAGGCCAAGTGGCACCGAGTCGGTGCTTTTTT
4|CRi|sg_chr12:108605281-108605282_10|chr12:108605281-108605282	chr12:108605281-108605282	10	chr12:108605281-108605282_10	CCAGCATCCTGGCATCACCT	GCCAGCATCCTGGCATCACCTGTTTAAGAGCTATGCTGGAAACAGCATAGCAAGTTTAAATAAGGCTAGTCCGTTATCAACTTGGCCGCTTTAAGGCCGGTCCTAGCAAGGCCAAGTGGCACCGAGTCGGTGCTTTTTT
4|CRi|sg_chr15:28053930-28053931_01|chr15:28053930-28053931	chr15:28053930-28053931	01	chr15:28053930-28053931_01	GCTTAGGCTGGCCTATGTGT	GGCTTAGGCTGGCCTATGTGTGTTTAAGAGCTATGCTGGAAACAGCATAGCAAGTTTAAATAAGGCTAGTCCGTTATCAACTTGGCCGCTTTAAGGCCGGTCCTAGCAAGGCCAAGTGGCACCGAGTCGGTGCTTTTTT
4|CRi|sg_chr15:28053930-28053931_02|chr15:28053930-28053931	chr15:28053930-28053931	02	chr15:28053930-28053931_02	AGCCTGCATTTCTCAGACCC	GAGCCTGCATTTCTCAGACCCGTTTAAGAGCTATGCTGGAAACAGCATAGCAAGTTTAAATAAGGCTAGTCCGTTATCAACTTGGCCGCTTTAAGGCCGGTCCTAGCAAGGCCAAGTGGCACCGAGTCGGTGCTTTTTT
4|CRi|sg_chr15:28053930-28053931_04|chr15:28053930-28053931	chr15:28053930-28053931	04	chr15:28053930-28053931_04	GCACTGCGCACTTGACACAA	GGCACTGCGCACTTGACACAAGTTTAAGAGCTATGCTGGAAACAGCATAGCAAGTTTAAATAAGGCTAGTCCGTTATCAACTTGGCCGCTTTAAGGCCGGTCCTAGCAAGGCCAAGTGGCACCGAGTCGGTGCTTTTTT
4|CRi|sg_chr15:28053930-28053931_07|chr15:28053930-28053931	chr15:28053930-28053931	07	chr15:28053930-28053931_07	GCGAGGAGGAGCTTCTCATG	GGCGAGGAGGAGCTTCTCATGGTTTAAGAGCTATGCTGGAAACAGCATAGCAAGTTTAAATAAGGCTAGTCCGTTATCAACTTGGCCGCTTTAAGGCCGGTCCTAGCAAGGCCAAGTGGCACCGAGTCGGTGCTTTTTT
4|CRi|sg_chr15:28053930-28053931_09|chr15:28053930-28053931	chr15:28053930-28053931	09	chr15:28053930-28053931_09	GGGCTGGGTGAGGAACAGCG	GGGGCTGGGTGAGGAACAGCGGTTTAAGAGCTATGCTGGAAACAGCATAGCAAGTTTAAATAAGGCTAGTCCGTTATCAACTTGGCCGCTTTAAGGCCGGTCCTAGCAAGGCCAAGTGGCACCGAGTCGGTGCTTTTTT
4|CRi|sg_chr16:56246205-56246206_06|chr16:56246205-56246206	chr16:56246205-56246206	06	chr16:56246205-56246206_06	AAGTAATTGAATGCCATACA	GAAGTAATTGAATGCCATACAGTTTAAGAGCTATGCTGGAAACAGCATAGCAAGTTTAAATAAGGCTAGTCCGTTATCAACTTGGCCGCTTTAAGGCCGGTCCTAGCAAGGCCAAGTGGCACCGAGTCGGTGCTTTTTT
4|CRi|sg_chr16:56246205-56246206_08|chr16:56246205-56246206	chr16:56246205-56246206	08	chr16:56246205-56246206_08	AGTTGGAGCCATCGGGACAA	GAGTTGGAGCCATCGGGACAAGTTTAAGAGCTATGCTGGAAACAGCATAGCAAGTTTAAATAAGGCTAGTCCGTTATCAACTTGGCCGCTTTAAGGCCGGTCCTAGCAAGGCCAAGTGGCACCGAGTCGGTGCTTTTTT
4|CRi|sg_chr16:56246205-56246206_09|chr16:56246205-56246206	chr16:56246205-56246206	09	chr16:56246205-56246206_09	ACTGCATTCCAGGACCATTG	GACTGCATTCCAGGACCATTGGTTTAAGAGCTATGCTGGAAACAGCATAGCAAGTTTAAATAAGGCTAGTCCGTTATCAACTTGGCCGCTTTAAGGCCGGTCCTAGCAAGGCCAAGTGGCACCGAGTCGGTGCTTTTTT

## Sheet: CRE Criteria
CRE Coordinates	MethNet Potential	Methylation	Number of Targets	Gene Targets	Number of sgRNA	FILTER	Selected
chr10:100004513-100004514	54.9681	0.892673	1	GOLGA7B		METHYLATED	FALSE
chr10:100007832-100007833	90.2512	0.855953	1	FRAT2		METHYLATED	FALSE
chr10:100020695-100020696	27.4072	0.905998	1	ARHGAP19		METHYLATED	FALSE
chr10:100022608-100022609	57.2883	0.38916	1	FRAT2		METHYLATED	FALSE
chr10:100024278-100024279	34.134	0.882398	1	FRAT2		METHYLATED	FALSE
chr10:100027958-100027963	21.1183	0.0554505	0			NO GENES	FALSE
chr10:100028236-100028321	37.1171	0.0479098	1	GOLGA7B		PASS	FALSE
chr10:100028468-100028500	34.7264	0.395404	2	ARHGAP19|GOLGA7B		METHYLATED	FALSE
chr10:100028929-100028930	53.4213	0.815488	2	ARHGAP19|GOLGA7B		METHYLATED	FALSE
chr10:1000300-1000301	22.0081	0.821433	1	DIP2C		METHYLATED	FALSE
chr10:1000575-1000576	9.46932	0.100798	0			NO GENES	FALSE
chr10:100061625-100061626	33.4505	0.113718	0			NO GENES	FALSE
chr10:100069542-100069543	12.0864	0.112434	0			NO GENES	FALSE
chr10:100083446-100083447	47.4115	0.886669	0			METHYLATED	FALSE
chr10:100103851-100103852	30.285	0.172233	2	AVPI1|CNNM1		PASS	FALSE
chr10:100109635-100109636	13.861	0.919887	0			METHYLATED	FALSE
chr10:100142640-100142641	50.152	0.847259	1	CNNM1		METHYLATED	FALSE
chr10:100143467-100143468	34.1977	0.738829	1	CNNM1		METHYLATED	FALSE
chr10:100155032-100155207	43.4428	0.795936	1	CNNM1		METHYLATED	FALSE
chr10:100155583-100155584	24.7117	0.867857	1	CNNM1		METHYLATED	FALSE
chr10:100164594-100164595	39.9238	0.248208	1	AVPI1		PASS	FALSE
chr10:100167426-100167466	63.2082	0.532011	0			METHYLATED	FALSE
chr10:100171689-100171690	62.5914	0.852825	2	CNNM1|GOLGA7B		METHYLATED	FALSE
chr10:100174853-100174963	36.3938	0.0787988	1	GOLGA7B		PASS	FALSE
chr10:100175079-100175237	28.0818	0.168357	2	CNNM1|GOLGA7B		PASS	FALSE
chr10:100175540-100175561	67.7915	0.661615	1	CNNM1		METHYLATED	FALSE
chr10:100176423-100176424	44.5309	0.905154	1	CNNM1		METHYLATED	FALSE
chr10:100194378-100194379	60.7866	0.865163	2	AVPI1|CNNM1		METHYLATED	FALSE
chr10:100206399-100206400	59.2234	0.00963775	2	AVPI1|GOLGA7B		PASS	FALSE
chr10:100206752-100206926	36.6386	0.264726	1	CNNM1		PASS	FALSE
chr10:100207468-100207526	13.8437	0.900295	0			METHYLATED	FALSE
chr10:100220809-100220810	19.3967	0.0788964	1	CNNM1		PASS	FALSE
chr10:100227419-100227447	100.541	0.0440598	3	AVPI1|CNNM1|GOT1		PASS	FALSE
chr10:100227617-100227783	60.9198	0.0414255	2	AVPI1|GOLGA7B		PASS	FALSE
chr10:100228212-100228213	29.7894	0.878298	1	CNNM1		METHYLATED	FALSE
chr10:100230759-100230760	7.65791	0.50891	2	AVPI1|GOLGA7B		METHYLATED	FALSE
chr10:100336737-100336738	13.1249	0.628529	0			METHYLATED	FALSE
chr10:100380381-100380382	23.121	0.212395	1	GOLGA7B		PASS	FALSE
chr10:100407378-100407379	28.4385	0.0884764	1	GOLGA7B		PASS	FALSE
chr10:100680681-100680682	30.9567	0.0677396	0			NO GENES	FALSE
chr10:100843963-100843964	10.2608	0.263385	0			NO GENES	FALSE
chr10:100978636-100978637	18.6086	0.211394	1	CPN1		PASS	FALSE
chr10:100991745-100991746	4.69184	0.590727	0			METHYLATED	FALSE
chr10:100991959-100992069	2.16209	0.935689	0			METHYLATED	FALSE
chr10:100992149-100992223	1.6173	0.802709	0			METHYLATED	FALSE
chr10:100992656-100992657	0	0.56216	1	CNNM1		METHYLATED	FALSE
chr10:100993025-100993109	3.22973	0.576879	0			METHYLATED	FALSE
chr10:100993553-100993663	6.4252	0.815907	1	CPN1		METHYLATED	FALSE
chr10:100993826-100993966	0	0.162668	0			NO GENES	FALSE
chr10:100994143-100994144	4.51529	0.0316826	2	CNNM1|GOT1		PASS	FALSE
chr10:100994381-100994479	2.05374	0.12118	2	CNNM1|GOT1		PASS	FALSE
chr10:100995305-100995306	0	0.0930901	0			NO GENES	FALSE
chr10:100995599-100995641	0	0.187563	0			NO GENES	FALSE
chr10:100995813-100995822	15.9264	0.0363907	0			NO GENES	FALSE
chr10:100996070-100996098	7.67099	0.470616	0			METHYLATED	FALSE
chr10:100996347-100996348	8.61397	0.481671	0			METHYLATED	FALSE
chr10:100996579-100996580	28.2971	0.686717	0			METHYLATED	FALSE
chr10:100996747-100996826	9.20706	0.67324	0			METHYLATED	FALSE
chr10:100997023-100997024	3.4802	0.779369	0			METHYLATED	FALSE
chr10:101075825-101075826	5.20134	0.972189	1	CNNM1		METHYLATED	FALSE
chr10:101076238-101076239	22.3744	0.888082	0			METHYLATED	FALSE
chr10:101086115-101086116	16.7669	0.913408	1	CPN1		METHYLATED	FALSE
chr10:101087757-101087767	10.7272	0.937171	0			METHYLATED	FALSE
chr10:101088533-101088673	6.49818	0.570446	1	CNNM1		METHYLATED	FALSE
chr10:101088811-101088975	21.0118	0.0948466	1	CNNM1		PASS	FALSE
chr10:101089149-101089150	28.4479	0.0626668	2	CNNM1|CPN1		PASS	FALSE
chr10:101089592-101089593	10.2098	0.0539937	1	CNNM1		PASS	FALSE
chr10:101089972-101089973	9.56899	0.128758	1	CNNM1		PASS	FALSE
chr10:101090471-101090559	26.0563	0.909481	0			METHYLATED	FALSE
chr10:101091481-101091482	15.3805	0.796705	0			METHYLATED	FALSE
chr10:1011142-1011249	3.45161	0.703338	1	DIP2C		METHYLATED	FALSE
chr10:101118273-101118274	20.9013	0.935536	0			METHYLATED	FALSE
chr10:101118946-101118947	27.83	0.869489	1	SCD		METHYLATED	FALSE
chr10:1011381-1011382	0	0.972943	0			METHYLATED	FALSE
chr10:101152469-101152470	28.544	0.145205	0			NO GENES	FALSE
chr10:101153835-101153836	42.5703	0.745674	1	GOT1		METHYLATED	FALSE
chr10:101156363-101156364	51.7406	0.793164	3	CNNM1|CPN1|GOT1		METHYLATED	FALSE
chr10:101180657-101180658	41.3452	0.885939	2	CNNM1|GOT1		METHYLATED	FALSE
chr10:101181112-101181113	14.9737	0.879018	2	CNNM1|CPN1		METHYLATED	FALSE
chr10:101181677-101181678	48.9103	0.898398	3	CNNM1|GOT1|SCD		METHYLATED	FALSE
chr10:101189611-101189612	21.99	0.0952809	2	CNNM1|GOT1		PASS	FALSE
chr10:101190311-101190422	33.6456	0.053659	0			NO GENES	FALSE
chr10:101190559-101190612	35.8308	0.046848	1	CNNM1		PASS	FALSE
chr10:101190675-101190765	93.1301	0.0692284	0			NO GENES	FALSE
chr10:101191157-101191158	58.6628	0.0602912	0			NO GENES	FALSE
chr10:101194096-101194097	68.5461	0.84461	3	CNNM1|DNMBP|GOT1		METHYLATED	FALSE
chr10:101204204-101204205	2.21865	0.858962	3	CNNM1|CPN1|SCD		METHYLATED	FALSE
chr10:101210107-101210108	20.8123	0.240815	0			NO GENES	FALSE
chr10:101211430-101211431	15.3182	0.32334	1	CPN1		METHYLATED	FALSE
chr10:101227130-101227131	7.37249	0.825025	1	CNNM1		METHYLATED	FALSE
chr10:101279697-101279698	3.06454	0.840122	1	CPN1		METHYLATED	FALSE
chr10:101279944-101279945	15.7341	0.795819	1	CNNM1		METHYLATED	FALSE
chr10:101280209-101280257	4.29666	0.860283	0			METHYLATED	FALSE
chr10:101280523-101280524	7.62201	0.977602	0			METHYLATED	FALSE
chr10:101280750-101280888	0	0.80444	0			METHYLATED	FALSE
chr10:101281203-101281276	24.9655	0.945503	0			METHYLATED	FALSE
chr10:101281603-101281704	29.8569	0.541617	3	CNNM1|DNMBP|SCD		METHYLATED	FALSE
chr10:101281924-101281982	30.3667	0.854725	1	SCD		METHYLATED	FALSE
chr10:101282572-101282573	30.9331	0.612322	1	SCD		METHYLATED	FALSE
chr10:101282726-101282884	19.7126	0.566636	0			METHYLATED	FALSE
chr10:101283479-101283645	5.50775	0.81225	0			METHYLATED	FALSE
chr10:101283847-101283848	6.89804	0.902259	1	CPN1		METHYLATED	FALSE
chr10:101284535-101284536	15.4345	0.914635	2	CNNM1|CPN1		METHYLATED	FALSE
chr10:101284950-101284951	0	0.629342	3	CNNM1|CPN1|SCD		METHYLATED	FALSE
chr10:101285439-101285440	0.518682	0.82483	1	CPN1		METHYLATED	FALSE
chr10:101286538-101286542	0	0.456056	0			METHYLATED	FALSE
chr10:101287059-101287060	5.29016	0.851134	0			METHYLATED	FALSE
chr10:101287381-101287382	13.6103	0.480779	1	SCD		METHYLATED	FALSE
chr10:101287742-101287847	3.66985	0.732275	0			METHYLATED	FALSE
chr10:101289600-101289601	7.94605	0.45946	1	CPN1		METHYLATED	FALSE
chr10:101290029-101290030	16.4273	0.97996	1	SCD		METHYLATED	FALSE
chr10:101290168-101290271	14.0853	0.948957	3	CNNM1|CPN1|DNMBP		METHYLATED	FALSE
chr10:101290699-101290700	10.6999	0.418843	1	GOT1		METHYLATED	FALSE
chr10:101290958-101291093	8.99719	0.962176	2	CNNM1|DNMBP		METHYLATED	FALSE
chr10:101291272-101291398	4.58467	0.798411	0			METHYLATED	FALSE
chr10:101292403-101292508	1.13605	0.263397	1	CNNM1		PASS	FALSE
chr10:101292583-101292767	4.7053	0.0326341	1	CNNM1		PASS	FALSE
chr10:101293083-101293173	5.17973	0.132232	2	DNMBP|SCD		PASS	FALSE
chr10:101293790-101293791	9.39419	0.574741	1	SCD		METHYLATED	FALSE
chr10:101294300-101294338	23.1945	0.946881	2	CNNM1|DNMBP		METHYLATED	FALSE
chr10:101294643-101294644	12.8426	0.800231	1	SCD		METHYLATED	FALSE
chr10:101294926-101294979	2.79349	0.161004	0			NO GENES	FALSE
chr10:101295400-101295401	7.73053	0.241028	0			NO GENES	FALSE
chr10:101295724-101295725	14.8377	0.416063	1	SCD		METHYLATED	FALSE
chr10:101296036-101296070	4.61048	0.968351	2	DNMBP|SCD		METHYLATED	FALSE
chr10:101296619-101296620	5.44305	0.556358	0			METHYLATED	FALSE
chr10:101297245-101297246	11.9834	0.864148	0			METHYLATED	FALSE
chr10:101297508-101297643	13.087	0.941175	0			METHYLATED	FALSE
chr10:101298812-101298813	1.37361	0.413535	0			METHYLATED	FALSE
chr10:101300305-101300306	9.32966	0.0715551	1	CNNM1		PASS	FALSE
chr10:101300506-101300608	32.7142	0.146506	1	CNNM1		PASS	FALSE
chr10:101300883-101300884	66.7233	0.0110546	1	CNNM1		PASS	FALSE
chr10:101303025-101303026	9.40445	0.486538	0			METHYLATED	FALSE
chr10:101315115-101315116	1.88387	0.202998	1	SCD		PASS	FALSE
chr10:101329144-101329145	22.5324	0.92076	0			METHYLATED	FALSE
chr10:10135225-10135226	0	0.820589	1	CELF2		METHYLATED	FALSE
chr10:101370592-101370593	84.0378	0.863007	4	CNNM1|CPN1|GOT1|SCD		METHYLATED	FALSE
chr10:101372151-101372152	103.31	0.0691788	3	CNNM1|CPN1|GOT1		PASS	FALSE
chr10:101375759-101375760	9.76435	0.708552	1	CNNM1		METHYLATED	FALSE
chr10:101379340-101379341	67.5354	0.042172	2	CNNM1|CPN1		PASS	FALSE
chr10:101380128-101380213	110.233	0.119594	3	CNNM1|CPN1|SCD		PASS	FALSE
chr10:101380289-101380457	67.0972	0.0319595	1	CNNM1		PASS	FALSE
chr10:101380774-101380775	49.5487	0.0116144	0			NO GENES	FALSE
chr10:101381059-101381060	12.3916	0.087392	1	CNNM1		PASS	FALSE
chr10:101381392-101381393	55.4733	0.0548901	0			NO GENES	FALSE
chr10:101381631-101381632	16.3735	0.511447	1	CPN1		METHYLATED	FALSE
chr10:101384319-101384320	30.9207	0.762237	3	CNNM1|CPN1|SCD		METHYLATED	FALSE
chr10:101415865-101415866	78.6997	0.830378	2	CPN1|SCD		METHYLATED	FALSE
chr10:101418483-101418594	21.1126	0.266078	0			NO GENES	FALSE
chr10:101418880-101418994	138.046	0.0262908	1	SCD		PASS	FALSE
chr10:101419129-101419319	73.411	0.0517411	2	CNNM1|SCD		PASS	FALSE
chr10:101419519-101419628	56.0586	0.0563457	2	CNNM1|GOT1		PASS	FALSE
chr10:101421142-101421143	29.8883	0.0733147	3	CNNM1|CPN1|SCD		PASS	FALSE
chr10:101436820-101436821	45.3907	0.891643	1	SCD		METHYLATED	FALSE
chr10:101468959-101468960	67.0065	0.894897	2	CNNM1|CPN1		METHYLATED	FALSE
chr10:101491598-101491662	49.8658	0.0487979	0			NO GENES	FALSE
chr10:101491783-101491800	126.855	0.0532973	0			NO GENES	FALSE
chr10:101491944-101492030	147.095	0.0300778	1	CNNM1		PASS	FALSE
chr10:101492224-101492225	81.0138	0.0531379	0			NO GENES	FALSE
chr10:101492447-101492529	88.9529	0.0629311	2	CNNM1|SCD		PASS	FALSE
chr10:101492579-101492714	98.2425	0.0520817	3	CNNM1|GOT1|SCD		PASS	FALSE
chr10:101493322-101493323	19.865	0.0930534	1	CNNM1		PASS	FALSE
chr10:101515599-101515600	78.5881	0.907331	2	PAX2|SCD		METHYLATED	FALSE
chr10:101541451-101541452	44.9678	0.47191	3	CNNM1|PAX2|SCD		METHYLATED	FALSE
chr10:101541726-101541853	34.9452	0.580862	2	PAX2|SCD		METHYLATED	FALSE
chr10:101542449-101542588	30.1042	0.034254	2	CNNM1|SCD		PASS	FALSE
chr10:101542983-101542984	60.0985	0.0465887	3	CNNM1|PAX2|SCD		PASS	FALSE
chr10:101544999-101545000	41.7455	0.054384	2	PAX2|SCD		PASS	FALSE
chr10:101569654-101569655	60.1721	0.844839	3	CNNM1|CPN1|PAX2		METHYLATED	FALSE
chr10:101594256-101594257	60.6131	0.0552807	3	CPN1|PAX2|SCD		PASS	FALSE
chr10:101601462-101601463	30.6369	0.97649	2	CNNM1|PAX2		METHYLATED	FALSE
chr10:101604657-101604658	60.7942	0.944198	3	CNNM1|PAX2|SCD		METHYLATED	FALSE
chr10:101605988-101606027	62.3535	0.947236	1	CPN1		METHYLATED	FALSE
chr10:101609768-101609769	72.9877	0.848372	1	DNMBP		METHYLATED	FALSE
chr10:101636800-101636801	80.6609	0.895766	1	PAX2		METHYLATED	FALSE
chr10:1016695-1016696	23.5842	0.286727	1	DIP2C		PASS	FALSE
chr10:101686811-101686926	85.3838	0.118282	2	CPN1|DNMBP		PASS	FALSE
chr10:101690668-101690669	59.784	0.0671295	1	CNNM1		PASS	FALSE
chr10:101731833-101731834	44.6127	0.942373	1	PAX2		METHYLATED	FALSE
chr10:101732382-101732383	56.351	0.914179	1	SEMA4G		METHYLATED	FALSE
chr10:101754325-101754326	26.4374	0.736415	3	CPN1|PAX2|SCD		METHYLATED	FALSE
chr10:101768580-101768702	47.6098	0.021402	4	CNNM1|DNMBP|SCD|SEMA4G		PASS	FALSE
chr10:101769283-101769284	120.047	0.0754173	2	CPN1|DNMBP		PASS	FALSE
chr10:101769971-101770091	151.251	0.0407235	3	CNNM1|DNMBP|SEMA4G		PASS	FALSE
chr10:101771161-101771162	11.1204	0.934389	0			METHYLATED	FALSE
chr10:101779926-101779927	44.5802	0.0393052	3	DNMBP|SCD|SEMA4G		PASS	FALSE
chr10:101822013-101822014	19.1647	0.617769	3	CPN1|KAZALD1|PAX2		METHYLATED	FALSE
chr10:101824920-101825056	45.2262	0.8354	4	CNNM1|GOT1|KAZALD1|SEMA4G		METHYLATED	FALSE
chr10:101825118-101825186	24.389	0.926928	4	CPN1|KAZALD1|PAX2|SCD		METHYLATED	FALSE
chr10:101826712-101826713	31.9221	0.813266	3	CNNM1|CPN1|PAX2		METHYLATED	FALSE
chr10:101828642-101828643	39.5829	0.728167	2	CPN1|PAX2		METHYLATED	FALSE
chr10:101835723-101835789	118.387	0.946641	3	CPN1|KAZALD1|PAX2		METHYLATED	FALSE
chr10:101841253-101841304	66.9187	0.854341	3	CNNM1|KAZALD1|SEMA4G		METHYLATED	FALSE
chr10:101841416-101841527	17.6535	0.413782	4	CNNM1|CPN1|KAZALD1|SEMA4G		METHYLATED	FALSE
chr10:101841816-101841974	38.1359	0.792191	2	KAZALD1|SEMA4G		METHYLATED	FALSE
chr10:101874554-101874559	41.0842	0.871552	2	CNNM1|PAX2		METHYLATED	FALSE
chr10:101874829-101874888	22.483	0.932805	4	CPN1|GOT1|KAZALD1|PAX2		METHYLATED	FALSE
chr10:101875028-101875139	22.2578	0.878661	2	GOT1|PAX2		METHYLATED	FALSE
chr10:101876889-101876890	27.1957	0.515189	4	CNNM1|CPN1|PAX2|SCD		METHYLATED	FALSE
chr10:101878520-101878521	10.5186	0.355366	3	CNNM1|CPN1|PAX2		METHYLATED	FALSE
chr10:1019026-1019162	16.6648	0.753202	1	DIP2C		METHYLATED	FALSE
chr10:101910498-101910540	126.788	0.69233	4	CPN1|KAZALD1|PAX2|SEMA4G		METHYLATED	FALSE
chr10:101942982-101942983	45.2945	0.897692	1	CNNM1		METHYLATED	FALSE
chr10:101943528-101943529	45.7929	0.831076	3	PAX2|SCD|SEMA4G		METHYLATED	FALSE
chr10:101945124-101945125	43.1221	0.0610684	2	PAX2|SCD		PASS	FALSE
chr10:101945402-101945481	150.208	0.0354151	3	CPN1|PAX2|TLX1		PASS	FALSE
chr10:101945677-101945766	194.597	0.0136801	6	CNNM1|CPN1|KAZALD1|PAX2|SCD|TLX1		PASS	FALSE
chr10:101945897-101946021	50.2558	0.0567985	2	CNNM1|KAZALD1		PASS	FALSE
chr10:101946117-101946150	128.596	0.0549849	2	KAZALD1|SFXN3		PASS	FALSE
chr10:1019787-1019788	7.54405	0.820766	1	DIP2C		METHYLATED	FALSE
chr10:101985740-101985741	51.0737	0.930726	3	CNNM1|KAZALD1|SCD		METHYLATED	FALSE
chr10:101988539-101988540	26.0152	0.00220121	5	CNNM1|CPN1|KAZALD1|PAX2|SEMA4G		PASS	FALSE
chr10:101989177-101989374	120.023	0.0119177	3	CNNM1|PAX2|SCD		PASS	FALSE
chr10:101989492-101989593	159.197	0.0496777	5	CNNM1|CPN1|GOT1|KAZALD1|SEMA4G		PASS	FALSE
chr10:101990179-101990207	45.1086	0.946732	4	CNNM1|KAZALD1|PAX2|SEMA4G		METHYLATED	FALSE
chr10:101996963-101996964	38.9541	0.895993	3	CNNM1|PAX2|TLX1		METHYLATED	FALSE
chr10:101997852-101997853	54.1684	0.887468	4	CNNM1|KAZALD1|SEMA4G|TLX1		METHYLATED	FALSE
chr10:102023686-102023687	28.956	0.851972	2	CNNM1|TLX1		METHYLATED	FALSE
chr10:102027002-102027144	84.8148	0.098117	1	PAX2		PASS	FALSE
chr10:102027336-102027520	79.4692	0.0335042	2	CNNM1|SCD		PASS	FALSE
chr10:102027628-102027788	46.896	0.0418652	2	CPN1|PAX2		PASS	FALSE
chr10:102028800-102028801	29.5825	0.901606	4	CNNM1|KAZALD1|PAX2|TLX1		METHYLATED	FALSE
chr10:102034618-102034619	77.7012	0.879828	4	CNNM1|CPN1|KAZALD1|SEMA4G		METHYLATED	FALSE
chr10:102045829-102046001	122.039	0.0542073	3	SCD|SEMA4G|TLX1		PASS	FALSE
chr10:102046143-102046264	105.594	0.0440064	2	CNNM1|SEMA4G		PASS	FALSE
chr10:102046368-102046510	179.843	0.0296495	4	CNNM1|SCD|SEMA4G|SFXN3		PASS	FALSE
chr10:102046685-102046769	122.03	0.0551499	4	CPN1|PAX2|SCD|TLX1		PASS	FALSE
chr10:102048137-102048138	63.6224	0.761273	4	CNNM1|PAX2|SCD|SEMA4G		METHYLATED	FALSE
chr10:102050107-102050108	41.4902	0.724607	4	GOT1|KAZALD1|PAX2|TLX1		METHYLATED	FALSE
chr10:102089681-102089682	6.7674	0.329446	2	KAZALD1|PAX2		METHYLATED	FALSE
chr10:102089882-102090046	15.9388	0.126925	1	TLX1		PASS	FALSE
chr10:102090297-102090407	43.0203	0.401078	3	CPN1|KAZALD1|SEMA4G		METHYLATED	FALSE
chr10:102090589-102090590	19.1371	0.26963	0			NO GENES	FALSE
chr10:102090921-102090922	10.721	0.357483	2	CPN1|PAX2		METHYLATED	FALSE
chr10:102100212-102100213	41.1412	0.249294	1	PAX2		PASS	FALSE
chr10:102101046-102101047	41.079	0.304284	3	PAX2|SCD|SEMA4G		METHYLATED	FALSE
chr10:102106080-102106081	76.873	0.263095	3	PAX2|SCD|TLX1		PASS	FALSE
chr10:102106246-102106406	85.0401	0.0152822	3	KAZALD1|PAX2|SCD		PASS	FALSE
chr10:102106576-102106597	85.9278	0.0318646	2	PAX2|SCD		PASS	FALSE
chr10:102106754-102106812	69.8545	0.0201934	2	SCD|SEMA4G		PASS	FALSE
chr10:102107251-102107267	68.4798	0.310301	3	PAX2|SCD|SEMA4G		METHYLATED	FALSE
chr10:102107584-102107758	88.8045	0.045214	3	PAX2|SCD|SEMA4G		PASS	FALSE
chr10:102107925-102107926	12.5844	0.213047	3	KAZALD1|SCD|SEMA4G		PASS	FALSE
chr10:102108974-102108975	55.5567	0.591805	2	PAX2|SCD		METHYLATED	FALSE
chr10:102116382-102116399	52.1782	0.753484	2	KAZALD1|SCD		METHYLATED	FALSE
chr10:102121420-102121440	109.637	0.912474	4	CPN1|KAZALD1|SCD|SEMA4G		METHYLATED	FALSE
chr10:102123573-102123574	67.5716	0.29229	3	KAZALD1|SCD|SEMA4G		PASS	FALSE
chr10:102131012-102131013	47.007	0.0527348	3	SCD|SEMA4G|TLX1		PASS	FALSE
chr10:102132984-102133036	57.1469	0.0850603	2	SCD|TLX1		PASS	FALSE
chr10:102133165-102133318	83.5129	0.0685042	3	CPN1|SCD|SEMA4G		PASS	FALSE
chr10:102133548-102133549	71.5553	0.0659191	1	PAX2		PASS	FALSE
chr10:102133820-102133821	149.767	0.010352	4	GOT1|KAZALD1|SCD|SEMA4G	5	PASS	TRUE
chr10:1021712-1021713	17.9431	0.898496	0			METHYLATED	FALSE
chr10:102221867-102222034	24.6845	0.42464	2	PAX2|TLX1		METHYLATED	FALSE
chr10:102222582-102222661	30.8274	0.953264	1	TLX1		METHYLATED	FALSE
chr10:102222798-102222866	33.9267	0.531826	1	PAX2		METHYLATED	FALSE
chr10:102241434-102241435	62.9302	0.0605019	2	PAX2|TLX1		PASS	FALSE
chr10:102241820-102241821	35.9355	0.0676978	0			NO GENES	FALSE
chr10:102242134-102242209	85.4353	0.102601	3	CPN1|PAX2|TLX1		PASS	FALSE
chr10:102242490-102242536	106.33	0.164597	1	SCD		PASS	FALSE
chr10:102243282-102243283	25.7455	0.84367	1	SEMA4G		METHYLATED	FALSE
chr10:102245802-102245803	93.5433	0.712749	3	KAZALD1|SEMA4G|TLX1		METHYLATED	FALSE
chr10:102246410-102246411	3.41165	0.368201	0			METHYLATED	FALSE
chr10:1022615-1022616	36.4977	0.899628	1	DIP2C		METHYLATED	FALSE
chr10:102268546-102268547	104.475	0.0693731	3	DNMBP|SCD|SEMA4G		PASS	FALSE
chr10:102275809-102275810	91.2405	0.886765	3	KAZALD1|SCD|SEMA4G		METHYLATED	FALSE
chr10:102278918-102278919	3.9468	0.951871	1	TLX1		METHYLATED	FALSE
chr10:102279330-102279456	39.0074	0.83976	3	KAZALD1|SEMA4G|TLX1		METHYLATED	FALSE
chr10:102279690-102279792	21.9853	0.895111	3	KAZALD1|SEMA4G|TLX1		METHYLATED	FALSE
chr10:102279954-102279955	36.304	0.891664	1	SCD		METHYLATED	FALSE
chr10:102280155-102280156	9.56365	0.939824	1	PAX2		METHYLATED	FALSE
chr10:102280551-102280552	46.5836	0.930357	1	PAX2		METHYLATED	FALSE
chr10:102283584-102283585	52.9311	0.925162	1	PAX2		METHYLATED	FALSE
chr10:102286179-102286180	40.3184	0.82689	0			METHYLATED	FALSE
chr10:102288877-102288878	32.8603	0.113266	1	SFXN3		PASS	FALSE
chr10:102289529-102289549	69.8658	0.0136975	2	KAZALD1|PAX2		PASS	FALSE
chr10:102289693-102289886	65.0782	0.0526092	1	PAX2		PASS	FALSE
chr10:102290094-102290115	29.7709	0.591395	3	CPN1|PAX2|SEMA4G		METHYLATED	FALSE
chr10:102295134-102295142	28.2112	0.931652	4	KAZALD1|PAX2|SCD|SEMA4G		METHYLATED	FALSE
chr10:102295463-102295625	149.572	0.0240965	3	KAZALD1|SEMA4G|SFXN3		PASS	FALSE
chr10:102295790-102295844	41.4351	0.0536842	1	SFXN3		PASS	FALSE
chr10:102296115-102296116	33.9651	0.06434	0			NO GENES	FALSE
chr10:102308044-102308045	50.8455	0.911406	2	KAZALD1|TLX1		METHYLATED	FALSE
chr10:102321736-102321737	17.1975	0.0933759	1	KAZALD1		PASS	FALSE
chr10:102322128-102322129	15.7384	0.221952	4	CPN1|KAZALD1|SEMA4G|TLX1		PASS	FALSE
chr10:102322354-102322355	17.5692	0.807701	1	CPN1		METHYLATED	FALSE
chr10:102322556-102322695	2.79135	0.750889	2	CPN1|SCD		METHYLATED	FALSE
chr10:102322911-102322912	46.4762	0.595425	1	CPN1		METHYLATED	FALSE
chr10:102324667-102324668	35.6332	0.770299	1	PAX2		METHYLATED	FALSE
chr10:102329863-102329864	7.81928	0.701749	0			METHYLATED	FALSE
chr10:102331378-102331448	14.8925	0.803518	2	CPN1|PAX2		METHYLATED	FALSE
chr10:102381293-102381345	13.2049	0.209118	1	SEMA4G		PASS	FALSE
chr10:102381532-102381533	15.2223	0.46329	1	PAX2		METHYLATED	FALSE
chr10:102381881-102381882	6.76875	0.856121	3	KAZALD1|PAX2|TLX1		METHYLATED	FALSE
chr10:102391675-102391676	14.8649	0.862755	2	PAX2|TLX1		METHYLATED	FALSE
chr10:102397718-102397719	40.9514	0.195502	1	SFXN3		PASS	FALSE
chr10:102405781-102405782	4.17357	0.929087	2	SEMA4G|TLX1		METHYLATED	FALSE
chr10:102413151-102413152	25.0587	0.0485335	3	CPN1|PAX2|TLX1		PASS	FALSE
chr10:102414426-102414502	13.1836	0.260231	2	KAZALD1|TLX1		PASS	FALSE
chr10:102414910-102415087	30.8463	0.218006	3	SCD|SEMA4G|TLX1		PASS	FALSE
chr10:102415297-102415321	33.7827	0.318559	3	KAZALD1|SEMA4G|TLX1		METHYLATED	FALSE
chr10:102415556-102415557	3.10465	0.193151	3	SCD|SEMA4G|TLX1		PASS	FALSE
chr10:102415991-102415992	3.89427	0.0161358	5	DNMBP|PAX2|SCD|SEMA4G|TLX1		PASS	FALSE
chr10:102416179-102416293	0.000542839	0.00945373	1	TLX1		PASS	FALSE
chr10:102416409-102416599	23.9549	0.0566104	3	KAZALD1|PAX2|TLX1		PASS	FALSE
chr10:102416715-102416716	9.3022	0.510769	5	KAZALD1|PAX2|SCD|SEMA4G|TLX1		METHYLATED	FALSE
chr10:102419209-102419410	1.48496	0.635029	3	DNMBP|PAX2|TLX1		METHYLATED	FALSE
chr10:102419564-102419618	0	0.690746	1	TLX1		METHYLATED	FALSE
chr10:102422713-102422714	16.6102	0.50458	3	CPN1|PAX2|TLX1		METHYLATED	FALSE
chr10:102427695-102427696	8.82615	0.71221	2	PAX2|TLX1		METHYLATED	FALSE
chr10:102430784-102430785	37.056	0.0524573	1	SFXN3		PASS	FALSE
chr10:102431021-102431137	1.77412	0.125672	2	KAZALD1|SEMA4G		PASS	FALSE
chr10:102438217-102438218	9.89869	0.0547442	3	KAZALD1|PAX2|SEMA4G		PASS	FALSE
chr10:102440587-102440703	64.6092	0.0326732	3	KAZALD1|SFXN3|TLX1		PASS	FALSE
chr10:102440856-102440895	42.5091	0.232625	4	KAZALD1|SCD|SEMA4G|TLX1		PASS	FALSE
chr10:102441148-102441218	51.7677	0.239183	1	TLX1		PASS	FALSE
chr10:102444675-102444676	17.1821	0.115991	3	CPN1|PAX2|TLX1		PASS	FALSE
chr10:102447443-102447492	12.6839	0.710359	5	CPN1|DNMBP|PAX2|SFXN3|TLX1		METHYLATED	FALSE
chr10:102467056-102467057	3.67854	0.889046	2	PAX2|TLX1		METHYLATED	FALSE
chr10:102469294-102469295	7.92324	0.683731	3	DNMBP|PAX2|TLX1		METHYLATED	FALSE
chr10:102469807-102469808	32.3065	0.137436	3	KAZALD1|SEMA4G|TLX1		PASS	FALSE
chr10:102469948-102470028	40.021	0.0256875	4	KAZALD1|SCD|SEMA4G|TLX1		PASS	FALSE
chr10:102470161-102470341	9.33891	0.225645	3	SEMA4G|SFXN3|TLX1		PASS	FALSE
chr10:102471597-102471598	31.2073	0.539677	4	CPN1|PAX2|SEMA4G|TLX1		METHYLATED	FALSE
chr10:102473022-102473208	9.1013	0.833111	1	PAX2		METHYLATED	FALSE
chr10:102473456-102473610	22.3723	0.463253	2	KAZALD1|SEMA4G		METHYLATED	FALSE
chr10:102473810-102473811	18.4407	0.383208	3	KAZALD1|SEMA4G|TLX1		METHYLATED	FALSE
chr10:102475324-102475430	2.21802	0.894292	3	DNMBP|PAX2|TLX1		METHYLATED	FALSE
chr10:102475578-102475579	14.9214	0.814146	3	CPN1|PAX2|TLX1		METHYLATED	FALSE
chr10:102475896-102476013	0	0.724596	1	TLX1		METHYLATED	FALSE
chr10:102483843-102483844	19.265	0.97553	4	KAZALD1|PAX2|SEMA4G|TLX1		METHYLATED	FALSE
chr10:102484048-102484233	21.8882	0.806462	1	SEMA4G		METHYLATED	FALSE
chr10:102484475-102484500	39.9065	0.691496	3	CPN1|KAZALD1|PAX2		METHYLATED	FALSE
chr10:102489069-102489070	45.4159	0.0405345	2	KAZALD1|SEMA4G		PASS	FALSE
chr10:102489344-102489345	41.213	0.0352967	5	CPN1|KAZALD1|SEMA4G|SFXN3|TLX1		PASS	FALSE
chr10:102489929-102489930	5.16387	0.0503114	2	KAZALD1|SCD		PASS	FALSE
chr10:102490373-102490554	31.4316	0.0426404	1	KAZALD1		PASS	FALSE
chr10:102490920-102490921	100.687	0.0639375	0			NO GENES	FALSE
chr10:102491731-102491732	57.3751	0.957533	3	CPN1|SEMA4G|TLX1		METHYLATED	FALSE
chr10:102494320-102494321	20.6075	0.815585	2	CPN1|TLX1		METHYLATED	FALSE
chr10:102494880-102494881	16.1743	0.899315	2	KAZALD1|TLX1		METHYLATED	FALSE
chr10:102495141-102495142	15.8606	0.877182	2	KAZALD1|SEMA4G		METHYLATED	FALSE
chr10:102495354-102495355	15.798	0.986599	2	CPN1|PAX2		METHYLATED	FALSE
chr10:102495509-102495661	7.45888	0.895911	0			METHYLATED	FALSE
chr10:102496500-102496501	15.4547	0.884684	3	SCD|SEMA4G|TLX1		METHYLATED	FALSE
chr10:102496915-102496916	26.977	0.933115	3	KAZALD1|SCD|TLX1		METHYLATED	FALSE
chr10:102497298-102497355	0.215312	0.991529	2	KAZALD1|TLX1		METHYLATED	FALSE
chr10:102497478-102497667	14.2412	0.875944	1	PAX2		METHYLATED	FALSE
chr10:102498399-102498420	9.37475	0.953325	3	DNMBP|SCD|SEMA4G		METHYLATED	FALSE
chr10:102498823-102498824	12.0232	0.929847	2	SEMA4G|TLX1		METHYLATED	FALSE
chr10:102499150-102499151	30.0055	0.214808	3	KAZALD1|SEMA4G|TLX1		PASS	FALSE
chr10:102499629-102499630	37.1265	0.0899978	3	KAZALD1|SEMA4G|TLX1		PASS	FALSE
chr10:102499989-102499990	47.2696	0.969124	2	SEMA4G|TLX1		METHYLATED	FALSE
chr10:102501346-102501376	4.45667	0.895091	2	KAZALD1|TLX1		METHYLATED	FALSE
chr10:102501755-102501907	33.3832	0.886913	3	CPN1|PAX2|TLX1		METHYLATED	FALSE
chr10:102502084-102502105	5.80891	0.92385	2	PAX2|TLX1		METHYLATED	FALSE
chr10:102504022-102504040	27.249	0.0221939	3	KAZALD1|SEMA4G|TLX1		PASS	FALSE
chr10:102504226-102504298	39.6534	0.0143541	2	KAZALD1|SEMA4G		PASS	FALSE
chr10:102505266-102505366	49.7978	0.0344287	2	KAZALD1|TLX1		PASS	FALSE
chr10:102505483-102505484	94.0535	0.00312803	2	KAZALD1|TLX1		PASS	FALSE
chr10:102507684-102507734	2.80126	0.398695	2	SFXN3|TLX1		METHYLATED	FALSE
chr10:102507979-102507980	23.5155	0.664058	1	PAX2		METHYLATED	FALSE
chr10:102508286-102508287	0	0.834585	3	KAZALD1|SEMA4G|TLX1		METHYLATED	FALSE
chr10:102508441-102508634	3.48762	0.515396	3	PAX2|SEMA4G|TLX1		METHYLATED	FALSE
chr10:102508922-102509039	0	0.910714	1	TLX1		METHYLATED	FALSE
chr10:102509268-102509269	10.8364	0.873014	3	KAZALD1|SCD|TLX1		METHYLATED	FALSE
chr10:102509510-102509694	28.5449	0.477893	3	PAX2|SCD|TLX1		METHYLATED	FALSE
chr10:102510356-102510458	25.8735	0.459601	3	KAZALD1|PAX2|TLX1		METHYLATED	FALSE
chr10:102510568-102510569	8.58807	0.588736	3	KAZALD1|PAX2|TLX1		METHYLATED	FALSE
chr10:102513301-102513302	26.6482	0.472188	2	CPN1|PAX2		METHYLATED	FALSE
chr10:102584253-102584254	20.4536	0.645141	2	NPM3|PAX2		METHYLATED	FALSE
chr10:102586168-102586255	11.7277	0.625565	2	FGF8|PAX2		METHYLATED	FALSE
chr10:102586454-102586455	30.9018	0.548048	3	FGF8|KAZALD1|TLX1		METHYLATED	FALSE
chr10:102586999-102587111	43.5957	0.0513451	6	CPN1|FGF8|PAX2|SCD|SEMA4G|TLX1		PASS	FALSE
chr10:102587844-102587845	43.1981	0.0835394	5	NPM3|PAX2|SCD|SEMA4G|TLX1		PASS	FALSE
chr10:102588315-102588316	14.066	0.275551	2	PAX2|SCD		PASS	FALSE
chr10:102588691-102588692	11.3065	0.0126874	4	FGF8|PAX2|SCD|TLX1		PASS	FALSE
chr10:102588959-102589103	6.34641	0.310736	3	PAX2|SEMA4G|TLX1		METHYLATED	FALSE
chr10:102589250-102589251	2.46461	0.620493	2	PAX2|TLX1		METHYLATED	FALSE
chr10:102589467-102589546	9.75103	0.741593	4	FGF8|KAZALD1|PAX2|TLX1		METHYLATED	FALSE
chr10:102589840-102589841	22.2197	0.928834	4	FGF8|KAZALD1|PAX2|TLX1		METHYLATED	FALSE
chr10:102590168-102590226	25.358	0.875083	3	FGF8|PAX2|TLX1		METHYLATED	FALSE
chr10:102590290-102590402	15.6125	0.821034	3	KAZALD1|PAX2|TLX1		METHYLATED	FALSE
chr10:102626432-102626510	7.15691	0.665118	2	NPM3|PAX2		METHYLATED	FALSE
chr10:102626652-102626653	14.0452	0.56532	4	CPN1|DNMBP|KAZALD1|PAX2		METHYLATED	FALSE
chr10:102632048-102632049	36.4654	0.766385	3	NPM3|SCD|SEMA4G		METHYLATED	FALSE
chr10:102634946-102634947	38.7945	0.892728	2	PAX2|SCD		METHYLATED	FALSE
chr10:102637177-102637198	37.6425	0.917961	2	FGF8|TLX1		METHYLATED	FALSE
chr10:102642655-102642753	40.9702	0.934028	6	CPN1|FGF8|KAZALD1|PAX2|SFXN3|TLX1		METHYLATED	FALSE
chr10:102644026-102644027	55.4323	0.862486	4	FGF8|KAZALD1|PAX2|SEMA4G		METHYLATED	FALSE
chr10:102650389-102650390	24.927	0.32272	2	NPM3|PAX2		METHYLATED	FALSE
chr10:102668895-102668896	10.5732	0.917974	0			METHYLATED	FALSE
chr10:102671221-102671222	2.48459	0.873989	0			METHYLATED	FALSE
chr10:102671993-102671994	10.7041	0.583617	3	KAZALD1|SEMA4G|SFXN3		METHYLATED	FALSE
chr10:102672178-102672369	75.2822	0.0634137	4	FGF8|KAZALD1|SEMA4G|SFXN3		PASS	FALSE
chr10:102672582-102672738	108.859	0.0180142	0			NO GENES	FALSE
chr10:102672937-102672938	66.9568	0.0677229	0			NO GENES	FALSE
chr10:102673251-102673252	85.4848	0.0690005	3	KAZALD1|NPM3|SCD		PASS	FALSE
chr10:102676881-102676882	63.7606	0.922521	0			METHYLATED	FALSE
chr10:102727239-102727240	47.7671	0.873913	4	CPN1|NPM3|SEMA4G|TLX1		METHYLATED	FALSE
chr10:102729046-102729113	87.8519	0.0248055	2	KAZALD1|SEMA4G		PASS	FALSE
chr10:102729375-102729376	93.8024	0.00983635	2	KAZALD1|SEMA4G		PASS	FALSE
chr10:102729640-102729641	34.5949	0.0784927	3	KAZALD1|SEMA4G|SFXN3		PASS	FALSE
chr10:102730022-102730131	30.4309	0.366463	3	KAZALD1|NPM3|SEMA4G		METHYLATED	FALSE
chr10:102731539-102731540	26.6629	0.413813	4	FGF8|KAZALD1|NPM3|SEMA4G		METHYLATED	FALSE
chr10:102731747-102731947	59.0991	0.759776	3	DNMBP|NPM3|SEMA4G		METHYLATED	FALSE
chr10:102732133-102732324	63.751	0.916109	4	FGF8|NPM3|PAX2|SCD		METHYLATED	FALSE
chr10:102732605-102732606	41.9924	0.69418	4	CPN1|NPM3|PAX2|SCD		METHYLATED	FALSE
chr10:102734271-102734272	39.8126	0.857231	2	PAX2|TLX1		METHYLATED	FALSE
chr10:102738319-102738320	137.589	0.97284	4	CPN1|FGF8|NPM3|TLX1		METHYLATED	FALSE
chr10:102743097-102743098	80.474	0.862208	3	FGF8|SCD|SEMA4G		METHYLATED	FALSE
chr10:102745343-102745344	66.5909	0.634317	5	DNMBP|FGF8|KAZALD1|NPM3|SEMA4G		METHYLATED	FALSE
chr10:102746444-102746535	14.3857	0.393376	3	KAZALD1|NPM3|SEMA4G		METHYLATED	FALSE
chr10:102746998-102747181	81.6443	0.0286865	3	KAZALD1|NPM3|SEMA4G		PASS	FALSE
chr10:102747329-102747432	156.538	0.0480281	4	DNMBP|KAZALD1|SCD|SEMA4G		PASS	FALSE
chr10:102747550-102747551	119.83	0.10305	2	KAZALD1|SEMA4G		PASS	FALSE
chr10:102748541-102748694	18.6951	0.838644	4	FGF8|NPM3|PAX2|SEMA4G		METHYLATED	FALSE
chr10:102748874-102749042	4.36793	0.920912	3	FGF8|NPM3|SEMA4G		METHYLATED	FALSE
chr10:102749544-102749545	29.779	0.899506	2	NPM3|SEMA4G		METHYLATED	FALSE
chr10:102753828-102753829	66.6416	0.927892	3	KAZALD1|NPM3|SEMA4G		METHYLATED	FALSE
chr10:102756145-102756315	100.035	0.438327	3	FGF8|NPM3|SEMA4G		METHYLATED	FALSE
chr10:102756795-102756796	7.87221	0.165835	1	KAZALD1		PASS	FALSE
chr10:102756900-102757027	129.568	0.0638437	4	NPM3|SCD|SEMA4G|TLX1		PASS	FALSE
chr10:102757390-102757391	43.7522	0.0603244	3	FGF8|NPM3|TLX1		PASS	FALSE
chr10:102757766-102757888	55.1102	0.101234	2	NPM3|TLX1		PASS	FALSE
chr10:102758403-102758404	106.606	0.0799023	6	FGF8|KAZALD1|NPM3|PAX2|SEMA4G|TLX1		PASS	FALSE
chr10:102758893-102758894	55.993	0.105682	3	FGF8|PAX2|SCD		PASS	FALSE
chr10:102759192-102759221	210.026	0.0174089	4	KAZALD1|NPM3|SCD|SEMA4G		PASS	FALSE
chr10:102760724-102760785	18.7086	0.917305	3	PAX2|SFXN3|TLX1		METHYLATED	FALSE
chr10:102762626-102762627	54.788	0.889919	4	CPN1|FGF8|SCD|TLX1		METHYLATED	FALSE
chr10:102765227-102765405	93.6192	0.917794	2	KAZALD1|SCD		METHYLATED	FALSE
chr10:102766322-102766459	58.1128	0.923314	3	KAZALD1|NPM3|SEMA4G		METHYLATED	FALSE
chr10:102766610-102766611	46.756	0.739277	5	CPN1|DNMBP|FGF8|KAZALD1|SEMA4G		METHYLATED	FALSE
chr10:102767357-102767508	62.606	0.712527	3	FGF8|KAZALD1|PAX2		METHYLATED	FALSE
chr10:102770298-102770407	18.7414	0.872497	2	KAZALD1|PAX2		METHYLATED	FALSE
chr10:102772928-102772929	54.837	0.0645889	4	CPN1|NPM3|PAX2|TLX1		PASS	FALSE
chr10:102775472-102775473	11.7246	0.765604	4	CPN1|KAZALD1|PAX2|TLX1		METHYLATED	FALSE
chr10:102777131-102777132	8.03673	0.855638	2	FGF8|PAX2		METHYLATED	FALSE
chr10:102777924-102777925	26.2724	0.881945	1	TLX1		METHYLATED	FALSE
chr10:102778683-102778768	33.6657	0.473805	0			METHYLATED	FALSE
chr10:102778909-102779096	19.2444	0.355863	2	PAX2|TLX1		METHYLATED	FALSE
chr10:102787772-102787773	32.01	0.827406	2	KAZALD1|PAX2		METHYLATED	FALSE
chr10:102789274-102789275	28.5946	0.923691	3	KAZALD1|PAX2|SCD		METHYLATED	FALSE
chr10:102789894-102789980	31.5703	0.914973	1	TLX1		METHYLATED	FALSE
chr10:102790718-102790877	65.8556	0.0589533	2	CPN1|SEMA4G		PASS	FALSE
chr10:102790954-102791139	41.5086	0.0450969	1	FGF8		PASS	FALSE
chr10:102791928-102792044	71.007	0.0529841	3	CPN1|FGF8|SEMA4G		PASS	FALSE
chr10:102792249-102792250	64.9886	0	3	CPN1|FGF8|SFXN3		PASS	FALSE
chr10:102794524-102794525	57.0762	0.889752	3	NPM3|PAX2|SEMA4G		METHYLATED	FALSE
chr10:102795320-102795321	80.9383	0.913464	4	CPN1|KAZALD1|NPM3|SEMA4G		METHYLATED	FALSE
chr10:102800939-102800940	23.6036	0.119584	3	NPM3|SEMA4G|TLX1		PASS	FALSE
chr10:102802634-102802737	67.6814	0.04264	2	NPM3|SEMA4G		PASS	FALSE
chr10:102802857-102803043	96.0068	0.0329249	1	KAZALD1		PASS	FALSE
chr10:102805240-102805241	14.1005	0.826319	3	KAZALD1|NPM3|SCD		METHYLATED	FALSE
chr10:102806871-102806934	15.7877	0.883362	2	NPM3|TLX1		METHYLATED	FALSE
chr10:102807587-102807588	1.56185	0.598958	2	FGF8|SCD		METHYLATED	FALSE
chr10:102808077-102808253	12.1922	0.899373	2	CPN1|FGF8		METHYLATED	FALSE
chr10:102809954-102809985	7.89157	0.328913	1	SEMA4G		METHYLATED	FALSE
chr10:102810101-102810158	14.5638	0.0239514	4	PAX2|SCD|SEMA4G|TLX1		PASS	FALSE
chr10:102810606-102810607	36.9859	0.975313	3	KAZALD1|NPM3|SEMA4G		METHYLATED	FALSE
chr10:102819893-102820083	58.5469	0.0349106	3	NPM3|SCD|SEMA4G		PASS	FALSE
chr10:102820327-102820490	112.813	0.0572077	2	KAZALD1|TLX1		PASS	FALSE
chr10:102820768-102820869	103.996	0.02748	3	PAX2|SCD|SEMA4G		PASS	FALSE
chr10:102821427-102821428	28.1607	0.45302	4	CPN1|FGF8|KAZALD1|PAX2		METHYLATED	FALSE
chr10:102821552-102821685	46.8079	0.684701	3	KAZALD1|NPM3|PAX2		METHYLATED	FALSE
chr10:102821848-102822003	59.676	0.727087	4	KAZALD1|NPM3|SCD|SEMA4G		METHYLATED	FALSE
chr10:102822201-102822250	23.0213	0.149431	3	KAZALD1|NPM3|SCD		PASS	FALSE
chr10:102822423-102822509	8.07194	0.0178598	1	TLX1		PASS	FALSE
chr10:102823812-102824004	48.6656	0.83433	2	KAZALD1|SEMA4G		METHYLATED	FALSE
chr10:102825226-102825227	68.5022	0.928056	4	NPM3|PAX2|SEMA4G|TLX1		METHYLATED	FALSE
chr10:102825997-102826030	69.7718	0.0755904	4	CPN1|KAZALD1|SEMA4G|TLX1		PASS	FALSE
chr10:102826625-102826626	82.1273	0.0560968	0			NO GENES	FALSE
chr10:102827143-102827144	62.3077	0.0508851	1	KAZALD1		PASS	FALSE
chr10:102827590-102827733	137.493	0.041412	2	KAZALD1|NPM3		PASS	FALSE
chr10:102831287-102831288	45.3547	0.583234	4	CPN1|NPM3|PAX2|SCD		METHYLATED	FALSE
chr10:102833360-102833361	2.60039	0.598106	2	FGF8|KAZALD1		METHYLATED	FALSE
chr10:102849349-102849350	17.7991	0.50582	3	KAZALD1|PAX2|SEMA4G		METHYLATED	FALSE
chr10:102854188-102854189	14.3293	0.921393	3	FGF8|KAZALD1|TLX1		METHYLATED	FALSE
chr10:102880841-102880842	9.88564	0.871321	3	FGF8|SCD|SEMA4G		METHYLATED	FALSE
chr10:102881114-102881115	19.7612	0.508686	2	FGF8|SEMA4G		METHYLATED	FALSE
chr10:102881276-102881325	1.54073	0.729359	3	FGF8|SEMA4G|TLX1		METHYLATED	FALSE
chr10:102881456-102881546	32.9654	0.643488	3	FGF8|PAX2|TLX1		METHYLATED	FALSE
chr10:102882978-102882979	15.3884	0.862485	3	PAX2|SEMA4G|TLX1		METHYLATED	FALSE
chr10:102883165-102883344	16.8011	0.933021	4	NPM3|PAX2|SEMA4G|TLX1		METHYLATED	FALSE
chr10:102883550-102883551	26.3272	0.62987	1	SCD		METHYLATED	FALSE
chr10:102884087-102884088	46.9972	0.87651	1	TLX1		METHYLATED	FALSE
chr10:102887035-102887036	26.6003	0.759887	4	FGF8|KAZALD1|PAX2|TLX1		METHYLATED	FALSE
chr10:102890038-102890146	40.6983	0.361732	3	KAZALD1|PAX2|TLX1		METHYLATED	FALSE
chr10:102890514-102890515	10.6134	0.705115	3	NPM3|PAX2|SCD		METHYLATED	FALSE
chr10:102890886-102891081	32.1289	0.736941	2	KAZALD1|PAX2		METHYLATED	FALSE
chr10:102891280-102891281	31.781	0.355277	3	KAZALD1|PAX2|SFXN3		METHYLATED	FALSE
chr10:102891568-102891569	21.2949	0.283618	4	FGF8|KAZALD1|PAX2|TLX1		PASS	FALSE
chr10:102891879-102891880	9.73935	0.849114	0			METHYLATED	FALSE
chr10:102892131-102892132	9.26067	0.465724	3	PAX2|SFXN3|TLX1		METHYLATED	FALSE
chr10:102892391-102892529	5.60463	0.851229	3	FGF8|SFXN3|TLX1		METHYLATED	FALSE
chr10:102892787-102892788	16.9608	0.837591	2	FGF8|KAZALD1		METHYLATED	FALSE
chr10:102893925-102893981	2.4586	0.846417	2	FGF8|TLX1		METHYLATED	FALSE
chr10:102894120-102894228	18.7754	0.94347	2	FGF8|TLX1		METHYLATED	FALSE
chr10:102894342-102894442	7.65389	0.923934	3	FGF8|PAX2|TLX1		METHYLATED	FALSE
chr10:102894639-102894640	22.1135	0.804857	3	FGF8|PAX2|TLX1		METHYLATED	FALSE
chr10:102895043-102895134	14.1838	0.923998	2	FGF8|TLX1		METHYLATED	FALSE
chr10:102895708-102895709	0	0.770952	1	TLX1		METHYLATED	FALSE
chr10:102896102-102896103	28.2019	0.448387	2	FGF8|TLX1		METHYLATED	FALSE
chr10:102896376-102896377	8.68076	0.898135	1	TLX1		METHYLATED	FALSE
chr10:102896475-102896641	29.7701	0.909956	2	FGF8|TLX1		METHYLATED	FALSE
chr10:102896869-102896870	9.52476	0.912473	2	FGF8|TLX1		METHYLATED	FALSE
chr10:102898409-102898410	11.3176	0.831386	3	KAZALD1|SEMA4G|TLX1		METHYLATED	FALSE
chr10:102899262-102899286	10.1014	0.925909	1	TLX1		METHYLATED	FALSE
chr10:102899949-102900131	20.4588	0.845509	3	FGF8|PAX2|TLX1		METHYLATED	FALSE
chr10:102900262-102900366	4.55446	0.977746	2	PAX2|TLX1		METHYLATED	FALSE
chr10:102900491-102900492	29.5632	0.838872	2	FGF8|TLX1		METHYLATED	FALSE
chr10:102901943-102901944	0.337523	0.955817	1	FGF8		METHYLATED	FALSE
chr10:102905079-102905080	18.4808	0.83961	1	TLX1		METHYLATED	FALSE
chr10:102905681-102905738	30.9098	0.535602	2	PAX2|TLX1		METHYLATED	FALSE
chr10:102906057-102906232	23.9081	0.499775	2	PAX2|TLX1		METHYLATED	FALSE
chr10:102906525-102906607	0	0.947418	1	PAX2		METHYLATED	FALSE
chr10:102906949-102906950	16.1992	0.692136	2	FGF8|TLX1		METHYLATED	FALSE
chr10:102909541-102909542	35.51	0.907447	4	NPM3|PAX2|SEMA4G|TLX1		METHYLATED	FALSE
chr10:102921796-102921797	82.1425	0.0232614	3	SEMA4G|SFXN3|TLX1		PASS	FALSE
chr10:102949930-102949931	21.2841	0.448747	2	PAX2|TLX1		METHYLATED	FALSE
chr10:102969807-102969808	10.8297	0.926659	3	PAX2|SEMA4G|TLX1		METHYLATED	FALSE
chr10:102972033-102972034	9.85847	0.0968328	1	NPM3		PASS	FALSE
chr10:102973432-102973539	110.214	0.0218475	5	FGF8|KAZALD1|NPM3|SCD|SFXN3		PASS	FALSE
chr10:102973602-102973679	38.4913	0.0637339	4	KAZALD1|PAX2|SEMA4G|SFXN3		PASS	FALSE
chr10:102974725-102974726	109.723	0.0570495	4	FGF8|KAZALD1|NPM3|TLX1		PASS	FALSE
chr10:102975075-102975076	19.7774	0.756456	3	FGF8|PAX2|TLX1		METHYLATED	FALSE
chr10:102976327-102976431	17.8835	0.86724	2	FGF8|PAX2		METHYLATED	FALSE
chr10:102976532-102976550	2.87675	0.968204	3	FGF8|KAZALD1|SCD		METHYLATED	FALSE
chr10:102976702-102976836	2.63928	0.794567	2	KAZALD1|TLX1		METHYLATED	FALSE
chr10:102976904-102977011	0.277058	0.888629	2	KAZALD1|TLX1		METHYLATED	FALSE
chr10:102977196-102977343	13.3931	0.228138	3	KAZALD1|PAX2|TLX1		PASS	FALSE
chr10:102977637-102977649	8.72755	0.351627	4	FGF8|PAX2|SCD|TLX1		METHYLATED	FALSE
chr10:102978033-102978034	0.31408	0.939499	3	FGF8|KAZALD1|TLX1		METHYLATED	FALSE
chr10:102978277-102978444	8.38647	0.854593	2	FGF8|TLX1		METHYLATED	FALSE
chr10:102978788-102978789	2.6191	0.881577	5	FGF8|SCD|SEMA4G|SFXN3|TLX1		METHYLATED	FALSE
chr10:102979058-102979059	24.7685	0.524209	5	FGF8|SCD|SEMA4G|SFXN3|TLX1		METHYLATED	FALSE
chr10:102980881-102981015	15.8453	0.722135	2	SEMA4G|TLX1		METHYLATED	FALSE
chr10:102981446-102981447	0	0.909944	0			METHYLATED	FALSE
chr10:102982332-102982493	19.3007	0.704243	5	FGF8|KAZALD1|PAX2|SFXN3|TLX1		METHYLATED	FALSE
chr10:102983065-102983066	11.1146	0.879215	1	TLX1		METHYLATED	FALSE
chr10:102983415-102983514	8.64976	0.636942	1	TLX1		METHYLATED	FALSE
chr10:102984393-102984528	12.0298	0.655666	1	TLX1		METHYLATED	FALSE
chr10:102985022-102985197	9.06814	0.273519	5	FGF8|KAZALD1|NPM3|SFXN3|TLX1		PASS	FALSE
chr10:102985377-102985515	13.1063	0.788934	4	FGF8|NPM3|PAX2|TLX1		METHYLATED	FALSE
chr10:102985714-102985715	7.90965	0.759739	5	FGF8|KAZALD1|PAX2|SEMA4G|TLX1		METHYLATED	FALSE
chr10:102985868-102985950	5.87282	0.833352	2	FGF8|TLX1		METHYLATED	FALSE
chr10:102986306-102986307	6.35466	0.713338	1	PAX2		METHYLATED	FALSE
chr10:102986525-102986687	19.4816	0.908455	1	FGF8		METHYLATED	FALSE
chr10:102986808-102986974	9.16988	0.9833	3	FGF8|SEMA4G|TLX1		METHYLATED	FALSE
chr10:102987257-102987258	1.19987	0.975311	2	FGF8|TLX1		METHYLATED	FALSE
chr10:102987407-102987484	7.80069	0.968304	3	FGF8|SCD|TLX1		METHYLATED	FALSE
chr10:102987993-102988095	7.15754	0.314278	1	TLX1		METHYLATED	FALSE
chr10:102988251-102988390	12.3281	0.103612	4	KAZALD1|PAX2|SFXN3|TLX1		PASS	FALSE
chr10:102988529-102988530	11.1961	0.0187573	2	FGF8|SCD		PASS	FALSE
chr10:102988831-102988890	35.7282	0.0397895	3	FGF8|SFXN3|TLX1		PASS	FALSE
chr10:102989254-102989377	1.56391	0.152718	1	KAZALD1		PASS	FALSE
chr10:102989598-102989646	10.0416	0.234807	2	KAZALD1|PAX2		PASS	FALSE
chr10:102990026-102990192	24.7426	0.771583	3	FGF8|PAX2|SEMA4G		METHYLATED	FALSE
chr10:102990855-102990856	17.4853	0.82926	2	SEMA4G|TLX1		METHYLATED	FALSE
chr10:102991184-102991185	23.7576	0.355027	3	FGF8|SCD|TLX1		METHYLATED	FALSE
chr10:102994605-102994606	24.417	0.92254	2	PAX2|TLX1		METHYLATED	FALSE
chr10:102995440-102995441	2.34038	0.580434	1	TLX1		METHYLATED	FALSE
chr10:102995719-102995720	5.30005	0.833308	1	TLX1		METHYLATED	FALSE
chr10:102995987-102995988	0.258491	0.377969	3	FGF8|PAX2|SEMA4G		METHYLATED	FALSE
chr10:102996197-102996311	2.02307	0.887387	3	FGF8|KAZALD1|TLX1		METHYLATED	FALSE
chr10:102996464-102996572	0.940355	0.878462	4	FGF8|KAZALD1|SEMA4G|TLX1		METHYLATED	FALSE
chr10:102996798-102996799	10.7434	0.849566	2	FGF8|TLX1		METHYLATED	FALSE
chr10:102997382-102997383	0.59698	0.96395	2	FGF8|TLX1		METHYLATED	FALSE
chr10:102997782-102997890	1.91441	0.869855	3	FGF8|SEMA4G|TLX1		METHYLATED	FALSE
chr10:102998073-102998118	5.66842	0.866289	2	FGF8|TLX1		METHYLATED	FALSE
chr10:102998662-102998763	14.5745	0.719376	3	FGF8|SCD|TLX1		METHYLATED	FALSE
chr10:103002062-103002112	17.1868	0.934045	4	KAZALD1|PAX2|SEMA4G|TLX1		METHYLATED	FALSE
chr10:103009303-103009504	9.61401	0.575128	3	KAZALD1|NPM3|TLX1		METHYLATED	FALSE
chr10:103023412-103023430	10.7304	0.544149	3	KAZALD1|SEMA4G|TLX1		METHYLATED	FALSE
chr10:103024213-103024214	1.24123	0.558901	4	PAX2|SCD|SEMA4G|TLX1		METHYLATED	FALSE
chr10:103026448-103026449	63.8053	0.905643	1	SCD		METHYLATED	FALSE
chr10:103042693-103042694	14.8095	0.676094	2	PAX2|SEMA4G		METHYLATED	FALSE
chr10:103043991-103044009	2.36524	0.908527	3	FGF8|KAZALD1|TLX1		METHYLATED	FALSE
chr10:103044194-103044386	9.0695	0.88053	3	FGF8|PAX2|TLX1		METHYLATED	FALSE
chr10:103044950-103044951	53.6119	0.785442	3	NPM3|PAX2|SCD		METHYLATED	FALSE
chr10:103048104-103048105	12.6352	0.614728	2	NPM3|PAX2		METHYLATED	FALSE
chr10:103050320-103050438	22.5817	0.772818	3	NPM3|PAX2|TLX1		METHYLATED	FALSE
chr10:103051088-103051130	6.89757	0.304026	3	PAX2|SEMA4G|TLX1		METHYLATED	FALSE
chr10:103051321-103051322	21.2084	0.155928	4	FGF8|KAZALD1|SFXN3|TLX1		PASS	FALSE
chr10:103051600-103051601	18.9173	0.0433506	2	SCD|TLX1		PASS	FALSE
chr10:103051881-103051882	87.9424	0.0557612	2	KAZALD1|SEMA4G		PASS	FALSE
chr10:103052161-103052328	102.154	0.0584844	4	KAZALD1|SEMA4G|SFXN3|TLX1		PASS	FALSE
chr10:103052460-103052606	48.0665	0.267352	4	FGF8|KAZALD1|PAX2|TLX1		PASS	FALSE
chr10:103066371-103066372	18.8795	0.426925	3	NPM3|SCD|SEMA4G		METHYLATED	FALSE
chr10:103070372-103070504	23.4698	0.744059	4	FGF8|PAX2|SCD|TLX1		METHYLATED	FALSE
chr10:103090818-103090819	40.2467	0.889134	2	FGF8|NPM3		METHYLATED	FALSE
chr10:103113307-103113361	35.5982	0.807138	5	FGF8|KAZALD1|NPM3|PAX2|SEMA4G		METHYLATED	FALSE
chr10:103113524-103113525	165.776	0.0375507	3	FGF8|KAZALD1|SEMA4G		PASS	FALSE
chr10:103113668-103113777	110.941	0.0318564	2	KAZALD1|SEMA4G		PASS	FALSE
chr10:103113933-103113934	54.6326	0.0178515	2	NPM3|PAX2		PASS	FALSE
chr10:103114219-103114220	108.423	0.0616628	4	KAZALD1|NPM3|SEMA4G|SFXN3		PASS	FALSE
chr10:103114734-103114735	14.7681	0.27205	2	NPM3|SEMA4G		PASS	FALSE
chr10:1031432-1031433	13.3167	0.910263	0			METHYLATED	FALSE
chr10:103245720-103245908	40.0817	0.927952	4	FBXL15|KAZALD1|PAX2|SEMA4G		METHYLATED	FALSE
chr10:103289745-103289746	7.75397	0.887352	2	FBXL15|SEMA4G		METHYLATED	FALSE
chr10:103311489-103311490	36.5386	0.860684	4	FBXL15|FGF8|NPM3|SEMA4G		METHYLATED	FALSE
chr10:103323541-103323542	8.43655	0.887495	3	FGF8|KAZALD1|NPM3		METHYLATED	FALSE
chr10:103326216-103326374	11.1456	0.737754	2	FGF8|PAX2		METHYLATED	FALSE
chr10:103326711-103326712	14.3956	0.891296	3	FBXL15|FGF8|KAZALD1		METHYLATED	FALSE
chr10:103327994-103327995	63.304	0.941856	3	FBXL15|PAX2|SEMA4G		METHYLATED	FALSE
chr10:103329340-103329501	50.7547	0.2881	3	FGF8|SEMA4G|TLX1		PASS	FALSE
chr10:103330038-103330165	69.526	0.0937454	6	FBXL15|KAZALD1|PAX2|SEMA4G|SFXN3|TLX1		PASS	FALSE
chr10:103330391-103330392	29.8463	0.259037	5	FBXL15|FGF8|NPM3|PAX2|SEMA4G		PASS	FALSE
chr10:103331611-103331612	20.6367	0.611706	2	FGF8|PAX2		METHYLATED	FALSE
chr10:103333981-103333982	8.30816	0.892548	4	FBXL15|KAZALD1|SEMA4G|TLX1		METHYLATED	FALSE
chr10:103334150-103334203	48.0503	0.980955	3	FBXL15|FGF8|SEMA4G		METHYLATED	FALSE
chr10:1033349-1033350	8.19937	0.389209	1	DIP2C		METHYLATED	FALSE
chr10:103338795-103338796	38.2332	0.838488	2	FGF8|SEMA4G		METHYLATED	FALSE
chr10:103341227-103341228	23.9342	0.837467	3	KAZALD1|NPM3|TLX1		METHYLATED	FALSE
chr10:103345859-103345860	25.5969	0.862705	4	FBXL15|FGF8|NPM3|SEMA4G		METHYLATED	FALSE
chr10:103347662-103347771	39.7811	0.0627225	2	KAZALD1|PAX2		PASS	FALSE
chr10:103347909-103347984	47.414	0.228015	2	KAZALD1|NPM3		PASS	FALSE
chr10:103348049-103348144	13.9293	0.0386753	1	FBXL15		PASS	FALSE
chr10:103348238-103348259	31.2932	0.0436007	1	TLX1		PASS	FALSE
chr10:103349097-103349098	20.1043	0.880935	2	NPM3|SEMA4G		METHYLATED	FALSE
chr10:10337051-10337052	0	0.363455	1	CELF2		METHYLATED	FALSE
chr10:103370811-103370812	44.8929	0.899208	5	FBXL15|KAZALD1|NPM3|SEMA4G|TLX1		METHYLATED	FALSE
chr10:10337312-10337313	0	0.460511	1	CELF2		METHYLATED	FALSE
chr10:103374643-103374644	22.4944	0.821243	2	KAZALD1|SEMA4G		METHYLATED	FALSE
chr10:1033901-1034031	61.1308	0.0429454	1	DIP2C		PASS	FALSE
chr10:103404026-103404027	9.63988	0.798338	3	FBXL15|NPM3|TLX1		METHYLATED	FALSE
chr10:103406305-103406306	59.3193	0.866327	4	FBXL15|KAZALD1|SEMA4G|TLX1		METHYLATED	FALSE
chr10:103411746-103411747	51.9587	0.809176	3	KAZALD1|SEMA4G|TLX1		METHYLATED	FALSE
chr10:1034166-1034339	28.6306	0.0277389	0			NO GENES	FALSE
chr10:103420568-103420569	44.8869	0.927944	2	KAZALD1|PAX2		METHYLATED	FALSE
chr10:103433197-103433198	64.6871	0.876641	1	FBXL15		METHYLATED	FALSE
chr10:1034401-1034474	32.4234	0.073409	0			NO GENES	FALSE
chr10:103450447-103450448	43.734	0.882105	3	FBXL15|KAZALD1|SEMA4G		METHYLATED	FALSE
chr10:103453901-103453902	82.651	0.100906	4	FBXL15|FGF8|KAZALD1|SEMA4G		PASS	FALSE
chr10:103454253-103454442	57.2285	0.0832547	4	FBXL15|FGF8|NPM3|SEMA4G		PASS	FALSE
chr10:103454967-103455166	73.5881	0.053893	3	FBXL15|FGF8|PAX2		PASS	FALSE
chr10:103457463-103457464	18.8055	0.945926	1	FBXL15		METHYLATED	FALSE
chr10:10346139-10346140	0	0.111074	1	CELF2		PASS	FALSE
chr10:1034677-1034678	29.66	0.0771652	0			NO GENES	FALSE
chr10:103469396-103469397	34.5908	0.808547	3	FBXL15|NPM3|PAX2		METHYLATED	FALSE
chr10:103484797-103484798	21.93	0.741617	3	FBXL15|KAZALD1|SEMA4G		METHYLATED	FALSE
chr10:103500093-103500094	39.2776	0.977244	3	FBXL15|KAZALD1|TLX1		METHYLATED	FALSE
chr10:103500442-103500443	16.3128	0.608452	1	FBXL15		METHYLATED	FALSE
chr10:103500682-103500683	19.2408	0.96442	2	FGF8|TLX1		METHYLATED	FALSE
chr10:103509326-103509327	25.5338	0.945462	1	KAZALD1		METHYLATED	FALSE
chr10:103519543-103519544	8.24599	0.824193	2	FBXL15|TLX1		METHYLATED	FALSE
chr10:103530053-103530054	29.7074	0.712006	1	NPM3		METHYLATED	FALSE
chr10:103530178-103530256	9.98703	0.956038	2	KAZALD1|TLX1		METHYLATED	FALSE
chr10:103532798-103532799	16.4684	0.178526	3	FGF8|SEMA4G|TLX1		PASS	FALSE
chr10:103533783-103533784	35.2256	0.736694	3	FGF8|KAZALD1|TLX1		METHYLATED	FALSE
chr10:103534501-103534564	2.0743	0.960258	3	FGF8|KAZALD1|TLX1		METHYLATED	FALSE
chr10:103534934-103534935	3.45495	0.893179	2	FGF8|TLX1		METHYLATED	FALSE
chr10:103535362-103535399	32.0991	0.0250405	4	FBXL15|FGF8|KAZALD1|SEMA4G		PASS	FALSE
chr10:103535637-103535776	23.0421	0.0445364	1	TLX1		PASS	FALSE
chr10:103536063-103536064	22.2658	0.271296	5	FGF8|KAZALD1|NPM3|SEMA4G|TLX1		PASS	FALSE
chr10:103536342-103536349	26.6043	0.956442	2	SEMA4G|TLX1		METHYLATED	FALSE
chr10:103538476-103538477	28.4018	0.953052	2	FBXL15|KAZALD1		METHYLATED	FALSE
chr10:103538719-103538720	26.2498	0.939127	1	TLX1		METHYLATED	FALSE
chr10:103539189-103539190	7.10529	0.884315	2	FBXL15|FGF8		METHYLATED	FALSE
chr10:103539519-103539520	18.1257	0.729228	3	FBXL15|FGF8|TLX1		METHYLATED	FALSE
chr10:103539953-103539954	22.506	0.0908082	2	FBXL15|TLX1		PASS	FALSE
chr10:103541206-103541207	43.2071	0.093674	3	FBXL15|NPM3|SEMA4G		PASS	FALSE
chr10:103542751-103542752	45.0295	0.062626	6	FBXL15|FGF8|NPM3|SEMA4G|SFXN3|TLX1		PASS	FALSE
chr10:103543078-103543260	104.752	0.0231669	3	FBXL15|NPM3|SEMA4G		PASS	FALSE
chr10:103543472-103543473	35.1394	0.0825766	6	FBXL15|FGF8|KAZALD1|NPM3|SFXN3|TLX1		PASS	FALSE
chr10:103544649-103544650	20.8027	0.798501	4	FBXL15|KAZALD1|NPM3|TLX1		METHYLATED	FALSE
chr10:103546545-103546546	23.6214	0.917883	2	FBXL15|NPM3		METHYLATED	FALSE
chr10:103553411-103553456	15.4727	0.92195	2	KAZALD1|TLX1		METHYLATED	FALSE
chr10:103574626-103574627	25.5626	0.761142	2	KAZALD1|TLX1		METHYLATED	FALSE
chr10:103577320-103577321	69.1098	0.082995	1	FBXL15		PASS	FALSE
chr10:103577593-103577594	32.2909	0.0163227	4	FBXL15|KAZALD1|NPM3|TLX1		PASS	FALSE
chr10:103578053-103578054	111.462	0.053427	4	FBXL15|FGF8|KAZALD1|TLX1		PASS	FALSE
chr10:103578255-103578373	76.3056	0.0399246	2	NPM3|SEMA4G		PASS	FALSE
chr10:103578526-103578628	103.927	0.0372302	3	FBXL15|FGF8|SEMA4G		PASS	FALSE
chr10:103587925-103587926	1.48135	0.920635	3	FBXL15|NPM3|SEMA4G		METHYLATED	FALSE
chr10:103588818-103588915	31.4819	0.860798	3	FGF8|SEMA4G|TLX1		METHYLATED	FALSE
chr10:103589138-103589246	11.4535	0.890499	2	FGF8|TLX1		METHYLATED	FALSE
chr10:103589693-103589694	0	0.850604	1	FGF8		METHYLATED	FALSE
chr10:103590369-103590370	2.98243	0.0750399	0			NO GENES	FALSE
chr10:103590859-103590860	58.2349	0.0766018	2	FGF8|TLX1		PASS	FALSE
chr10:103592494-103592495	22.7173	0.858371	4	FBXL15|FGF8|KAZALD1|SEMA4G		METHYLATED	FALSE
chr10:103594334-103594335	44.8653	0.887409	5	FBXL15|FGF8|NPM3|SEMA4G|TLX1		METHYLATED	FALSE
chr10:103599520-103599618	32.422	0.501633	2	FBXL15|NPM3		METHYLATED	FALSE
chr10:103599700-103599758	25.0927	0.582744	6	FBXL15|FGF8|NPM3|SEMA4G|SFXN3|TLX1		METHYLATED	FALSE
chr10:103600544-103600612	84.7943	0.0879156	4	FGF8|SEMA4G|SFXN3|TLX1		PASS	FALSE
chr10:103600846-103600847	6.85547	0.954185	1	TLX1		METHYLATED	FALSE
chr10:103602939-103602940	106.325	0.834397	3	FBXL15|NPM3|SEMA4G		METHYLATED	FALSE
chr10:103603292-103603293	13.8976	0.668037	2	SEMA4G|TLX1		METHYLATED	FALSE
chr10:103603563-103603570	7.52022	0.446625	2	SEMA4G|TLX1		METHYLATED	FALSE
chr10:103603722-103603870	5.77033	0.44616	3	FGF8|SEMA4G|TLX1		METHYLATED	FALSE
chr10:103604019-103604020	7.91097	0.667907	2	SEMA4G|TLX1		METHYLATED	FALSE
chr10:103604222-103604223	1.85742	0.513603	4	FBXL15|NPM3|SEMA4G|TLX1		METHYLATED	FALSE
chr10:103660076-103660077	96.0912	0.909166	5	AS3MT|FBXL15|KAZALD1|SEMA4G|TLX1		METHYLATED	FALSE
chr10:103700513-103700514	65.5229	0.785294	3	AS3MT|NPM3|SEMA4G		METHYLATED	FALSE
chr10:1037934-1037935	30.7914	0.926949	0			METHYLATED	FALSE
chr10:10380913-10380914	0	0.0391364	1	CELF2		PASS	FALSE
chr10:103815129-103815130	13.4816	0.228671	3	AS3MT|FBXL15|NPM3		PASS	FALSE
chr10:103815644-103815815	73.29	0.037793	2	FGF8|KAZALD1		PASS	FALSE
chr10:103815936-103816020	144.582	0.0165719	5	AS3MT|FBXL15|KAZALD1|NPM3|TLX1		PASS	FALSE
chr10:103816089-103816155	52.3871	0.0630358	4	FBXL15|FGF8|NPM3|TLX1		PASS	FALSE
chr10:103816225-103816312	19.1561	0.430594	4	AS3MT|KAZALD1|NPM3|TLX1		METHYLATED	FALSE
chr10:103819698-103819699	12.6597	0.840194	3	AS3MT|FBXL15|KAZALD1		METHYLATED	FALSE
chr10:103824819-103824918	90.8166	0.0550052	1	FGF8		PASS	FALSE
chr10:103825097-103825211	124.222	0.0293097	3	AS3MT|FBXL15|NPM3		PASS	FALSE
chr10:103825568-103825569	86.8437	0.0153965	2	AS3MT|FBXL15		PASS	FALSE
chr10:103825777-103825778	78.4218	0.0291929	1	FGF8		PASS	FALSE
chr10:103826705-103826706	40.6651	0.851323	1	FGF8		METHYLATED	FALSE
chr10:103867457-103867458	35.6807	0.882554	3	AS3MT|FBXL15|FGF8		METHYLATED	FALSE
chr10:103867732-103867733	42.536	0.9054	3	AS3MT|FBXL15|FGF8		METHYLATED	FALSE
chr10:103868007-103868008	36.9063	0.972677	2	FGF8|TLX1		METHYLATED	FALSE
chr10:103869748-103869749	80.6879	0.842688	4	AS3MT|FBXL15|NPM3|TLX1		METHYLATED	FALSE
chr10:103874309-103874310	128.28	0.0252674	3	FBXL15|NPM3|TLX1		PASS	FALSE
chr10:103874495-103874594	97.845	0.0694924	0			NO GENES	FALSE
chr10:103874857-103874971	85.7752	0.0705978	2	FGF8|NPM3		PASS	FALSE
chr10:103875497-103875498	48.4241	0.0448681	4	AS3MT|FBXL15|FGF8|TLX1		PASS	FALSE
chr10:103879827-103879828	17.7235	0.0592355	1	AS3MT		PASS	FALSE
chr10:103880114-103880265	82.2389	0.0774305	2	AS3MT|NPM3		PASS	FALSE
chr10:103880348-103880420	93.6885	0.0698921	4	AS3MT|FBXL15|NPM3|TLX1		PASS	FALSE
chr10:103880560-103880709	56.6128	0.091116	1	FBXL15		PASS	FALSE
chr10:103880810-103880869	35.4828	0.234647	1	FBXL15		PASS	FALSE
chr10:103880979-103881108	35.5001	0.746743	1	TLX1		METHYLATED	FALSE
chr10:103882855-103882856	18.9172	0.859596	1	AS3MT		METHYLATED	FALSE
chr10:103889899-103889900	13.1945	0.870981	1	TLX1		METHYLATED	FALSE
chr10:103892309-103892377	79.0033	0.0858312	1	FBXL15		PASS	FALSE
chr10:103892454-103892520	88.2786	0.0408052	3	AS3MT|FBXL15|NPM3		PASS	FALSE
chr10:103892660-103892834	80.0119	0.0209688	2	FBXL15|NPM3		PASS	FALSE
chr10:103893589-103893590	41.4833	0.108426	1	FBXL15		PASS	FALSE
chr10:103896068-103896069	7.17216	0.876075	1	FBXL15		METHYLATED	FALSE
chr10:103908398-103908399	12.805	0.93704	2	FBXL15|NPM3		METHYLATED	FALSE
chr10:103911536-103911593	26.5957	0.365909	2	AS3MT|NPM3		METHYLATED	FALSE
chr10:103911733-103911882	106.685	0.0396787	1	AS3MT		PASS	FALSE
chr10:103912076-103912152	64.9878	0.0383788	3	AS3MT|FBXL15|NPM3		PASS	FALSE
chr10:103912236-103912297	63.6343	0.0334651	2	FBXL15|FGF8		PASS	FALSE
chr10:103912579-103912580	48.1517	0.0235939	1	FBXL15		PASS	FALSE
chr10:103921327-103921328	24.1408	0.900873	1	NPM3		METHYLATED	FALSE
chr10:103923333-103923334	30.8532	0.937756	2	FBXL15|FGF8		METHYLATED	FALSE
chr10:10394909-10394910	0	0.0873388	1	CELF2		PASS	FALSE
chr10:103982587-103982588	0.255481	0.588726	3	AS3MT|FBXL15|NPM3		METHYLATED	FALSE
chr10:103985730-103985862	30.9643	0.27521	1	AS3MT		PASS	FALSE
chr10:103986012-103986129	13.2832	0.00934837	0			NO GENES	FALSE
chr10:103986245-103986269	19.6545	0.193968	2	AS3MT|FBXL15		PASS	FALSE
chr10:103986736-103986737	14.2666	0.929761	2	AS3MT|FBXL15		METHYLATED	FALSE
chr10:103989254-103989255	20.6939	0.86886	1	FBXL15		METHYLATED	FALSE
chr10:103990076-103990215	32.966	0.0836663	1	AS3MT		PASS	FALSE
chr10:103990984-103991058	1.59343	0.0861669	2	AS3MT|FGF8		PASS	FALSE
chr10:103991299-103991466	3.79095	0.05017	2	AS3MT|FGF8		PASS	FALSE
chr10:103991777-103991858	8.30183	0.267117	2	AS3MT|NPM3		PASS	FALSE
chr10:103995782-103995783	7.57573	0.663237	1	NPM3		METHYLATED	FALSE
chr10:103997190-103997191	4.01828	0.862555	2	FBXL15|NPM3		METHYLATED	FALSE
chr10:103998987-103998988	12.9499	0.90834	2	AS3MT|FBXL15		METHYLATED	FALSE
chr10:104000446-104000447	16.0439	0.868372	0			METHYLATED	FALSE
chr10:104000831-104000958	11.6373	0.743171	0			METHYLATED	FALSE
chr10:104001226-104001283	30.3598	0.0465384	1	AS3MT		PASS	FALSE
chr10:104001380-104001475	57.7521	0.0419143	1	AS3MT		PASS	FALSE
chr10:104004326-104004327	1.47233	0.102945	1	FBXL15		PASS	FALSE
chr10:104004787-104004886	27.5847	0.138804	2	AS3MT|FBXL15		PASS	FALSE
chr10:104005240-104005343	104.416	0.0478481	1	FGF8		PASS	FALSE
chr10:104005440-104005491	52.85	0.0392692	1	AS3MT		PASS	FALSE
chr10:104005670-104005671	66.03	0	3	AS3MT|FBXL15|NPM3		PASS	FALSE
chr10:104009148-104009149	2.53168	0.7119	3	AS3MT|FBXL15|FGF8		METHYLATED	FALSE
chr10:104060662-104060663	25.0104	0.778687	1	FBXL15		METHYLATED	FALSE
chr10:104069905-104069906	42.8232	0.915908	1	FBXL15		METHYLATED	FALSE
chr10:104086857-104086858	31.8593	0.902032	2	AS3MT|INA		METHYLATED	FALSE
chr10:104094152-104094153	41.4689	0.897013	3	AS3MT|FGF8|INA		METHYLATED	FALSE
chr10:104102349-104102350	6.31229	0.759222	1	INA		METHYLATED	FALSE
chr10:104151019-104151020	6.68994	0.719145	4	AS3MT|FBXL15|INA|NPM3		METHYLATED	FALSE
chr10:104153700-104153701	49.5744	0.062332	1	FGF8		PASS	FALSE
chr10:104153828-104153934	71.7922	0.0683696	3	AS3MT|INA|NPM3		PASS	FALSE
chr10:104154074-104154213	99.1632	0.049927	3	AS3MT|FBXL15|NPM3		PASS	FALSE
chr10:104154298-104154301	98.8293	0.00327985	3	FBXL15|INA|NPM3		PASS	FALSE
chr10:104154499-104154606	73.8597	0.0242591	3	AS3MT|INA|NPM3		PASS	FALSE
chr10:104154811-104154812	50.8357	0.0434612	1	AS3MT		PASS	FALSE
chr10:104155285-104155380	118.474	0.0261925	4	AS3MT|FBXL15|INA|NPM3		PASS	FALSE
chr10:104155497-104155651	81.2603	0.0230378	3	AS3MT|FBXL15|NPM3		PASS	FALSE
chr10:104158079-104158080	28.6983	0.880391	2	FBXL15|INA		METHYLATED	FALSE
chr10:104159199-104159286	43.8466	0.0626126	2	FBXL15|INA		PASS	FALSE
chr10:104159500-104159696	23.5699	0.147075	1	AS3MT		PASS	FALSE
chr10:104162891-104162892	2.37484	0.681599	2	FBXL15|INA		METHYLATED	FALSE
chr10:104165160-104165161	29.9481	0.943599	0			METHYLATED	FALSE
chr10:104167432-104167433	13.3614	0.926688	2	FBXL15|FGF8		METHYLATED	FALSE
chr10:104169126-104169210	44.5392	0.209733	3	AS3MT|FGF8|INA		PASS	FALSE
chr10:104169610-104169734	16.5335	0.673663	3	FBXL15|FGF8|NPM3		METHYLATED	FALSE
chr10:104170217-104170223	0	0.522859	2	AS3MT|FGF8		METHYLATED	FALSE
chr10:104170513-104170514	15.6684	0.407619	1	FGF8		METHYLATED	FALSE
chr10:104170691-104170719	12.2087	0.658925	1	FGF8		METHYLATED	FALSE
chr10:104172866-104172925	56.3187	0.438742	0			METHYLATED	FALSE
chr10:104173860-104173861	3.68745	0.825605	3	AS3MT|INA|NPM3		METHYLATED	FALSE
chr10:104174276-104174277	27.3675	0.866545	1	INA		METHYLATED	FALSE
chr10:104178391-104178392	39.6661	0.938798	2	FBXL15|INA		METHYLATED	FALSE
chr10:104178670-104178671	27.0424	0.0815769	4	AS3MT|FBXL15|FGF8|INA		PASS	FALSE
chr10:104178866-104179055	46.3884	0.095678	2	AS3MT|INA		PASS	FALSE
chr10:104179471-104179542	32.1022	0.0372993	3	AS3MT|FBXL15|INA		PASS	FALSE
chr10:104180479-104180480	39.272	0.0712557	1	FBXL15		PASS	FALSE
chr10:104180866-104180871	46.2542	0.00764286	3	AS3MT|FBXL15|NPM3		PASS	FALSE
chr10:104181308-104181506	38.0309	0.0545286	0			NO GENES	FALSE
chr10:104181982-104181983	42.9659	0.472244	1	FGF8		METHYLATED	FALSE
chr10:104182414-104182491	15.0907	0.160403	3	FBXL15|FGF8|NPM3		PASS	FALSE
chr10:104182753-104182931	8.03991	0.0777333	2	FBXL15|FGF8		PASS	FALSE
chr10:104183175-104183176	34.2516	0.874288	3	AS3MT|FBXL15|INA		METHYLATED	FALSE
chr10:104184819-104184820	32.2153	0.859025	3	FBXL15|INA|NPM3		METHYLATED	FALSE
chr10:104191966-104191967	53.4197	0.0518663	2	AS3MT|FGF8		PASS	FALSE
chr10:104192153-104192320	76.5906	0.0433048	2	FGF8|NPM3		PASS	FALSE
chr10:104192437-104192520	97.7871	0.0494755	2	FBXL15|INA		PASS	FALSE
chr10:104194843-104194844	36.1679	0.0643266	1	NPM3		PASS	FALSE
chr10:104195371-104195372	10.3773	0.639384	2	AS3MT|FGF8		METHYLATED	FALSE
chr10:104195699-104195700	31.0744	0.631491	1	FGF8		METHYLATED	FALSE
chr10:104196206-104196340	17.766	0.673562	1	FGF8		METHYLATED	FALSE
chr10:104196541-104196542	3.75501	0.801651	1	AS3MT		METHYLATED	FALSE
chr10:104210016-104210099	44.2564	0.0566581	1	FBXL15		PASS	FALSE
chr10:104210692-104210693	65.373	0.0104222	3	FBXL15|INA|NPM3		PASS	FALSE
chr10:104210981-104210982	49.7005	0.458717	2	FBXL15|INA		METHYLATED	FALSE
chr10:104211296-104211489	46.6446	0.72962	2	FBXL15|NPM3		METHYLATED	FALSE
chr10:1042113-1042202	8.35363	0.961422	0			METHYLATED	FALSE
chr10:104211749-104211762	66.0828	0.941202	2	FBXL15|INA		METHYLATED	FALSE
chr10:104213605-104213606	29.7746	0.734883	2	CALHM2|FBXL15		METHYLATED	FALSE
chr10:104220744-104220745	62.9598	0.110274	1	NPM3		PASS	FALSE
chr10:104220943-104221035	85.0959	0.0463896	1	AS3MT		PASS	FALSE
chr10:104221224-104221225	107.378	0.0158526	2	CALHM2|NPM3		PASS	FALSE
chr10:104233407-104233408	26.2595	0.910205	3	CALHM2|FBXL15|FGF8		METHYLATED	FALSE
chr10:104236741-104236742	24.2002	0.653991	3	CALHM2|FBXL15|FGF8		METHYLATED	FALSE
chr10:104239050-104239051	51.2554	0.0871619	2	FBXL15|NPM3		PASS	FALSE
chr10:104259328-104259329	55.5319	0.893835	1	INA		METHYLATED	FALSE
chr10:104261862-104261863	36.9117	0.0602746	1	CALHM2		PASS	FALSE
chr10:104262085-104262086	54.467	0.0567129	2	FBXL15|INA		PASS	FALSE
chr10:104262292-104262384	54.6098	0.0476002	2	CALHM2|FGF8		PASS	FALSE
chr10:104262501-104262628	51.0466	0.0445132	1	FGF8		PASS	FALSE
chr10:104263680-104263793	77.2951	0.0479055	3	CALHM2|INA|NPM3		PASS	FALSE
chr10:104263948-104264024	128.832	0.0768367	3	AS3MT|CALHM2|NPM3		PASS	FALSE
chr10:104264849-104264850	28.5515	0.632977	1	AS3MT		METHYLATED	FALSE
chr10:104282218-104282219	24.1516	0.854456	4	CALHM2|FBXL15|INA|NPM3		METHYLATED	FALSE
chr10:104283225-104283226	19.857	0.677666	1	FGF8		METHYLATED	FALSE
chr10:104306658-104306659	34.1253	0.910403	2	CALHM2|INA		METHYLATED	FALSE
chr10:104316063-104316064	56.0863	0.902179	5	CALHM2|FBXL15|FGF8|INA|NPM3		METHYLATED	FALSE
chr10:1043368-1043408	11.9075	0.931444	0			METHYLATED	FALSE
chr10:104340664-104340665	33.8268	0.727991	3	FBXL15|INA|NPM3		METHYLATED	FALSE
chr10:104341826-104341827	34.7442	0.828305	3	AS3MT|FBXL15|INA		METHYLATED	FALSE
chr10:104352735-104352736	33.7727	0.778143	3	FBXL15|INA|NPM3		METHYLATED	FALSE
chr10:104355824-104355825	57.0582	0.910647	3	CALHM2|FBXL15|INA		METHYLATED	FALSE
chr10:104362847-104362848	74.6808	0.891812	4	AS3MT|CALHM2|INA|NPM3		METHYLATED	FALSE
chr10:104364518-104364519	40.3621	0.0584883	2	FGF8|NPM3		PASS	FALSE
chr10:104375165-104375166	42.3715	0.82821	3	AS3MT|FBXL15|INA		METHYLATED	FALSE
chr10:104380564-104380565	42.8106	0.781352	3	AS3MT|CALHM2|FGF8		METHYLATED	FALSE
chr10:104387263-104387264	38.6603	0.406051	3	AS3MT|CALHM2|FBXL15		METHYLATED	FALSE
chr10:104387773-104387774	18.9817	0.290501	3	AS3MT|CALHM2|FGF8		PASS	FALSE
chr10:104393081-104393082	55.4418	0.661059	2	CALHM2|FGF8		METHYLATED	FALSE
chr10:104393942-104393943	82.376	0.808159	4	AS3MT|FBXL15|FGF8|INA		METHYLATED	FALSE
chr10:104401980-104401981	90.1058	0.0536689	1	FBXL15		PASS	FALSE
chr10:104402556-104402557	120.902	0.0130391	4	AS3MT|CALHM2|FBXL15|INA		PASS	FALSE
chr10:104402990-104402991	100.852	0.0546597	2	FBXL15|INA		PASS	FALSE
chr10:104403435-104403454	116.362	0.0493216	4	AS3MT|CALHM2|FBXL15|NPM3		PASS	FALSE
chr10:104403707-104403708	80.5552	0.0595345	2	FBXL15|INA		PASS	FALSE
chr10:104404054-104404116	69.7517	0.0236439	2	INA|NPM3		PASS	FALSE
chr10:104404379-104404380	51.0494	0.0851002	2	CALHM2|FBXL15		PASS	FALSE
chr10:104404887-104404888	87.408	0.0486281	1	FBXL15		PASS	FALSE
chr10:104406345-104406346	76.5601	0.181322	3	CALHM2|FBXL15|FGF8		PASS	FALSE
chr10:104406990-104406991	35.0022	0.952184	3	CALHM2|FBXL15|FGF8		METHYLATED	FALSE
chr10:104412063-104412064	39.5552	0.928277	3	CALHM2|FBXL15|FGF8		METHYLATED	FALSE
chr10:104415919-104415920	10.5064	0.796953	3	CALHM2|FBXL15|INA		METHYLATED	FALSE
chr10:104416925-104417084	63.0751	0.882194	3	AS3MT|FBXL15|FGF8		METHYLATED	FALSE
chr10:104417977-104417978	50.1503	0.33162	1	FGF8		METHYLATED	FALSE
chr10:104427770-104427771	29.4776	0.906151	3	AS3MT|FGF8|INA		METHYLATED	FALSE
chr10:104429532-104429533	44.7611	0.650603	3	FBXL15|FGF8|NPM3		METHYLATED	FALSE
chr10:104434010-104434011	81.0902	0.861844	2	FGF8|INA		METHYLATED	FALSE
chr10:104436140-104436141	50.3008	0.787506	3	AS3MT|CALHM2|FBXL15		METHYLATED	FALSE
chr10:104437694-104437695	45.8564	0.607388	4	AS3MT|FBXL15|FGF8|INA		METHYLATED	FALSE
chr10:104472143-104472144	23.9629	0.903138	4	AS3MT|CALHM2|FBXL15|FGF8		METHYLATED	FALSE
chr10:104473629-104473655	143.011	0.00602644	4	AS3MT|CALHM2|FBXL15|INA		PASS	FALSE
chr10:104473951-104473952	83.9372	0.0765808	0			NO GENES	FALSE
chr10:104474172-104474205	108.537	0.0365356	2	AS3MT|CALHM2		PASS	FALSE
chr10:104474430-104474466	113.197	0.0600835	2	FBXL15|FGF8		PASS	FALSE
chr10:104476743-104476744	83.7246	0.908398	3	AS3MT|FBXL15|INA		METHYLATED	FALSE
chr10:104489185-104489186	17.0199	0.0614088	2	CALHM2|FBXL15		PASS	FALSE
chr10:104495290-104495291	26.308	0.899351	1	AS3MT		METHYLATED	FALSE
chr10:104498430-104498431	10.2593	0.868546	4	FBXL15|FGF8|INA|NPM3		METHYLATED	FALSE
chr10:104502638-104502639	16.1055	0.869771	3	AS3MT|FBXL15|INA		METHYLATED	FALSE
chr10:104503427-104503543	64.072	0.0574365	2	AS3MT|FBXL15		PASS	FALSE
chr10:104503620-104503688	85.1731	0.060185	3	AS3MT|CALHM2|FBXL15		PASS	FALSE
chr10:104503860-104503861	62.4502	0.0544511	2	FBXL15|FGF8		PASS	FALSE
chr10:104524861-104524862	42.9184	0.618839	3	AS3MT|FGF8|INA		METHYLATED	FALSE
chr10:104535020-104535021	23.2163	0.837591	2	AS3MT|FGF8		METHYLATED	FALSE
chr10:104535276-104535277	70.4199	0.865087	4	AS3MT|FBXL15|FGF8|INA		METHYLATED	FALSE
chr10:104535521-104535522	14.8372	0.497857	2	AS3MT|FGF8		METHYLATED	FALSE
chr10:104535792-104535991	18.5329	0.7586	3	AS3MT|CALHM2|FBXL15		METHYLATED	FALSE
chr10:104536035-104536122	9.42929	0.777688	1	AS3MT		METHYLATED	FALSE
chr10:104536695-104536696	1.37875	0.730581	3	AS3MT|CALHM2|INA		METHYLATED	FALSE
chr10:104542002-104542003	36.701	0.702475	1	AS3MT		METHYLATED	FALSE
chr10:104543040-104543041	32.5938	0.905349	1	CALHM2		METHYLATED	FALSE
chr10:104556332-104556333	23.6426	0.927397	1	FBXL15		METHYLATED	FALSE
chr10:104574429-104574430	9.95989	0.898268	3	AS3MT|CALHM2|FBXL15		METHYLATED	FALSE
chr10:104574906-104575065	32.2564	0.886651	3	AS3MT|FBXL15|INA		METHYLATED	FALSE
chr10:104596890-104596891	18.365	0.666218	0			METHYLATED	FALSE
chr10:104597307-104597436	9.5487	0.578416	2	AS3MT|FBXL15		METHYLATED	FALSE
chr10:104597864-104597865	19.7324	0.691933	4	AS3MT|CALHM2|FBXL15|INA		METHYLATED	FALSE
chr10:104605280-104605281	17.7787	0.542621	2	FBXL15|INA		METHYLATED	FALSE
chr10:104613767-104613788	21.559	0.870503	3	AS3MT|FBXL15|INA		METHYLATED	FALSE
chr10:104613928-104614002	48.0827	0.0378141	2	AS3MT|CALHM2		PASS	FALSE
chr10:104614136-104614221	43.3028	0.062614	3	CALHM2|FBXL15|INA		PASS	FALSE
chr10:104623503-104623504	22.8697	0.806022	3	AS3MT|CALHM2|INA		METHYLATED	FALSE
chr10:104626808-104626809	3.00539	0.921785	1	CALHM2		METHYLATED	FALSE
chr10:104627909-104627910	11.1166	0.935234	1	FBXL15		METHYLATED	FALSE
chr10:104628846-104628960	1.25178	0.475651	1	AS3MT		METHYLATED	FALSE
chr10:104629122-104629180	80.2086	0.160637	4	AS3MT|CALHM2|FBXL15|INA		PASS	FALSE
chr10:104629413-104629414	27.3239	0.0129295	1	AS3MT		PASS	FALSE
chr10:104629667-104629668	11.1227	0.616807	4	AS3MT|CALHM2|FBXL15|SH3PXD2A		METHYLATED	FALSE
chr10:104629869-104629870	21.3791	0.924525	2	AS3MT|SH3PXD2A		METHYLATED	FALSE
chr10:104677561-104677601	111.89	0.0288937	2	AS3MT|FBXL15		PASS	FALSE
chr10:104678015-104678167	72.4967	0.0300763	1	CALHM2		PASS	FALSE
chr10:104678778-104678976	60.2254	0.46556	3	AS3MT|FBXL15|INA		METHYLATED	FALSE
chr10:104679468-104679469	17.433	0.672247	2	AS3MT|INA		METHYLATED	FALSE
chr10:104680152-104680153	27.0309	0.446583	2	AS3MT|INA		METHYLATED	FALSE
chr10:104680354-104680355	4.18488	0.222282	3	AS3MT|FBXL15|INA		PASS	FALSE
chr10:104748594-104748595	12.0073	0.322031	3	AS3MT|FBXL15|INA		METHYLATED	FALSE
chr10:104774961-104774962	10.9902	0.396051	0			METHYLATED	FALSE
chr10:104796373-104796374	47.7107	0.400482	2	FBXL15|INA		METHYLATED	FALSE
chr10:104802886-104802887	4.55901	0.914266	1	AS3MT		METHYLATED	FALSE
chr10:104804663-104804664	11.9467	0.799812	2	AS3MT|CALHM2		METHYLATED	FALSE
chr10:104813866-104813867	24.9937	0.157067	2	AS3MT|INA		PASS	FALSE
chr10:104814810-104814811	20.3406	0.869311	2	INA|SH3PXD2A		METHYLATED	FALSE
chr10:104822996-104822997	12.8352	0.888567	1	INA		METHYLATED	FALSE
chr10:104829517-104829518	40.2257	0.230511	4	AS3MT|CALHM2|FBXL15|INA		PASS	FALSE
chr10:104832122-104832123	25.6974	0.795339	1	INA		METHYLATED	FALSE
chr10:104832357-104832358	17.0707	0.866759	2	CALHM2|FBXL15		METHYLATED	FALSE
chr10:104835919-104835964	66.7412	1	0			METHYLATED	FALSE
chr10:104836841-104836990	15.4377	0.917652	2	FBXL15|INA		METHYLATED	FALSE
chr10:104837141-104837142	20.1277	0.930394	2	AS3MT|FBXL15		METHYLATED	FALSE
chr10:104846094-104846095	29.1666	0.952325	0			METHYLATED	FALSE
chr10:104868306-104868307	24.1599	0.838803	1	FBXL15		METHYLATED	FALSE
chr10:104871849-104871850	16.0994	0.922614	1	AS3MT		METHYLATED	FALSE
chr10:104885122-104885123	23.96	0.910922	1	AS3MT		METHYLATED	FALSE
chr10:104905387-104905388	28.2837	0.830351	1	AS3MT		METHYLATED	FALSE
chr10:104913480-104913481	15.7522	0.0589962	2	AS3MT|INA		PASS	FALSE
chr10:104915551-104915552	51.6014	0.859747	1	INA		METHYLATED	FALSE
chr10:104934630-104934631	25.0132	0.898367	0			METHYLATED	FALSE
chr10:104949090-104949091	20.1117	0.914948	1	AS3MT		METHYLATED	FALSE
chr10:104952209-104952244	17.2702	0.0327034	2	CALHM2|FBXL15		PASS	FALSE
chr10:104952715-104952716	71.1622	0.00923355	2	AS3MT|INA		PASS	FALSE
chr10:104953185-104953277	67.2861	0.045883	4	AS3MT|FBXL15|INA|SH3PXD2A		PASS	FALSE
chr10:104954103-104954104	58.5172	0.950523	1	CALHM2		METHYLATED	FALSE
chr10:104957217-104957218	25.6509	0.672471	2	CALHM2|FBXL15		METHYLATED	FALSE
chr10:104991193-104991194	18.5088	0.0446992	1	CALHM2		PASS	FALSE
chr10:105001051-105001052	29.3449	0.321879	0			METHYLATED	FALSE
chr10:105004470-105004635	32.7332	0.0738533	2	CALHM2|FBXL15		PASS	FALSE
chr10:105004949-105004950	12.9534	0.834984	2	FBXL15|INA		METHYLATED	FALSE
chr10:105005750-105005751	23.2013	0.940555	1	FBXL15		METHYLATED	FALSE
chr10:105032988-105032989	60.2412	0.0578098	2	AS3MT|CALHM2		PASS	FALSE
chr10:105036611-105036748	30.547	0.532829	2	AS3MT|INA		METHYLATED	FALSE
chr10:105036811-105036864	19.4758	0.00793988	2	AS3MT|INA		PASS	FALSE
chr10:105037349-105037504	32.7467	0.415107	3	AS3MT|GSTO2|INA		METHYLATED	FALSE
chr10:105037661-105037797	42.4285	0.509428	3	AS3MT|GSTO2|INA		METHYLATED	FALSE
chr10:105038444-105038445	10.3779	0.423559	3	AS3MT|CALHM2|INA		METHYLATED	FALSE
chr10:105041668-105041669	43.9265	0.554966	2	AS3MT|GSTO2		METHYLATED	FALSE
chr10:105049522-105049523	25.8812	0.679743	0			METHYLATED	FALSE
chr10:105063519-105063520	36.228	0.857526	1	AS3MT		METHYLATED	FALSE
chr10:105110211-105110267	49.8524	0.0482651	3	AS3MT|GSTO2|INA		PASS	FALSE
chr10:105110686-105110687	22.2472	0.102169	3	AS3MT|FBXL15|GSTO1		PASS	FALSE
chr10:105110866-105111003	77.0165	0.0938636	3	AS3MT|FBXL15|INA		PASS	FALSE
chr10:105111051-105111159	59.8968	0.25881	3	CALHM2|FBXL15|INA		PASS	FALSE
chr10:105113085-105113086	1.58952	0.650168	3	AS3MT|GSTO2|INA		METHYLATED	FALSE
chr10:105125108-105125109	28.4784	0.874958	3	FBXL15|GSTO2|SH3PXD2A		METHYLATED	FALSE
chr10:105126693-105126703	18.5121	0.898113	2	AS3MT|INA		METHYLATED	FALSE
chr10:105127581-105127702	57.8817	0.0621524	2	AS3MT|FBXL15		PASS	FALSE
chr10:105127811-105127812	84.4104	0.0678137	2	FBXL15|SH3PXD2A		PASS	FALSE
chr10:105128013-105128184	115.975	0.00779869	1	GSTO2		PASS	FALSE
chr10:105128462-105128619	83.929	0.0709547	0			NO GENES	FALSE
chr10:105131570-105131571	56.159	0.693364	2	GSTO2|INA		METHYLATED	FALSE
chr10:105154064-105154068	20.9627	0.968224	1	GSTO2		METHYLATED	FALSE
chr10:105154429-105154430	36.3941	0.929151	0			METHYLATED	FALSE
chr10:105155729-105155730	90.7793	0.0711966	2	AS3MT|SH3PXD2A		PASS	FALSE
chr10:105155966-105155967	69.4499	0.0487654	1	AS3MT		PASS	FALSE
chr10:105156176-105156291	75.2537	0.0107688	2	FBXL15|GSTO2		PASS	FALSE
chr10:105156378-105156506	127.515	0.0545786	0			NO GENES	FALSE
chr10:10518253-10518254	8.3391	0.0920841	1	CELF2		PASS	FALSE
chr10:105205887-105205888	75.7883	0.877483	4	AS3MT|CALHM2|GSTO1|ITPRIP		METHYLATED	FALSE
chr10:105206636-105206637	62.9247	0.869425	4	AS3MT|CALHM2|GSTO1|GSTO2		METHYLATED	FALSE
chr10:105207034-105207136	47.9606	0.93413	4	AS3MT|CALHM2|GSTO1|GSTO2		METHYLATED	FALSE
chr10:105209452-105209553	53.5244	0.819223	5	CALHM2|GSTO1|GSTO2|INA|ITPRIP		METHYLATED	FALSE
chr10:105210440-105210441	42.6672	0.879221	3	AS3MT|CALHM2|INA		METHYLATED	FALSE
chr10:105210937-105210981	52.1479	0.379222	2	CALHM2|SH3PXD2A		METHYLATED	FALSE
chr10:105211753-105211754	34.5485	0.625213	5	AS3MT|CALHM2|GSTO2|INA|SH3PXD2A		METHYLATED	FALSE
chr10:105212056-105212057	19.4249	0.344592	2	CALHM2|INA		METHYLATED	FALSE
chr10:105212236-105212290	36.8343	0.347462	3	CALHM2|INA|ITPRIP		METHYLATED	FALSE
chr10:105212481-105212491	17.7136	0.735944	5	AS3MT|CALHM2|GSTO1|GSTO2|INA		METHYLATED	FALSE
chr10:105212620-105212814	10.9922	0.627999	2	GSTO2|INA		METHYLATED	FALSE
chr10:105213818-105213819	38.1478	0.708849	1	GSTO1		METHYLATED	FALSE
chr10:105215053-105215189	21.2651	0.809157	1	INA		METHYLATED	FALSE
chr10:105215306-105215424	20.0274	0.744237	2	INA|SH3PXD2A		METHYLATED	FALSE
chr10:105216262-105216263	32.3407	0.947325	2	GSTO2|INA		METHYLATED	FALSE
chr10:105217980-105218161	36.5919	0.935647	3	GSTO2|INA|SH3PXD2A		METHYLATED	FALSE
chr10:105218286-105218402	9.29055	0.507025	0			METHYLATED	FALSE
chr10:105218524-105218525	16.0862	0.811677	2	INA|SH3PXD2A		METHYLATED	FALSE
chr10:105218660-105218772	27.1963	0.743792	1	INA		METHYLATED	FALSE
chr10:105218971-105219069	14.6008	0.634286	1	INA		METHYLATED	FALSE
chr10:105219172-105219173	4.6354	0.646618	2	INA|ITPRIP		METHYLATED	FALSE
chr10:105233022-105233107	13.4322	0.932652	3	GSTO2|INA|ITPRIP		METHYLATED	FALSE
chr10:105233409-105233424	12.7688	0.872498	2	CALHM2|ITPRIP		METHYLATED	FALSE
chr10:105235376-105235377	49.4585	0.813626	1	ITPRIP		METHYLATED	FALSE
chr10:105236233-105236234	23.0871	0.630073	1	GSTO2		METHYLATED	FALSE
chr10:105238606-105238611	28.1364	0.908674	2	CALHM2|INA		METHYLATED	FALSE
chr10:105238873-105238965	44.3639	0.441246	0			METHYLATED	FALSE
chr10:105239085-105239206	29.2129	0.191426	2	GSTO1|INA		PASS	FALSE
chr10:105240332-105240428	45.4841	0.662822	1	ITPRIP		METHYLATED	FALSE
chr10:105250537-105250538	37.3055	0.920386	6	CALHM2|GSTO1|GSTO2|INA|ITPRIP|SH3PXD2A		METHYLATED	FALSE
chr10:105252720-105252721	14.4176	0.597023	1	INA		METHYLATED	FALSE
chr10:105253117-105253153	16.0762	0.900355	2	AS3MT|CALHM2		METHYLATED	FALSE
chr10:105253342-105253343	32.11	0.11819	2	AS3MT|ITPRIP		PASS	FALSE
chr10:105253538-105253717	30.7527	0.0749617	3	AS3MT|GSTO2|ITPRIP		PASS	FALSE
chr10:105253950-105254120	13.7782	0.042553	4	AS3MT|INA|ITPRIP|SH3PXD2A		PASS	FALSE
chr10:105254427-105254489	47.5684	0.274709	2	AS3MT|INA		PASS	FALSE
chr10:105257095-105257096	27.1891	0.141463	0			NO GENES	FALSE
chr10:105273633-105273634	6.65323	0.628113	3	CALHM2|GSTO2|ITPRIP		METHYLATED	FALSE
chr10:105303766-105303767	4.31275	0.117328	2	GSTO1|ITPRIP		PASS	FALSE
chr10:105314774-105314839	5.44374	0.0375954	2	AS3MT|INA		PASS	FALSE
chr10:105315008-105315009	67.278	0.0236706	3	GSTO1|INA|ITPRIP		PASS	FALSE
chr10:105315394-105315395	11.4022	0.752641	3	AS3MT|CALHM2|INA		METHYLATED	FALSE
chr10:105331434-105331514	10.0184	0.872965	3	GSTO1|INA|ITPRIP		METHYLATED	FALSE
chr10:105333067-105333068	5.34767	0.423721	3	AS3MT|GSTO2|INA		METHYLATED	FALSE
chr10:105341914-105341915	31.7662	0.31082	2	GSTO1|INA		METHYLATED	FALSE
chr10:105344174-105344175	9.91801	0.882807	3	CALHM2|INA|ITPRIP		METHYLATED	FALSE
chr10:105344723-105344808	19.444	0.795351	3	CALHM2|ITPRIP|SH3PXD2A		METHYLATED	FALSE
chr10:105345203-105345204	5.10543	0.971065	2	GSTO2|INA		METHYLATED	FALSE
chr10:105348956-105348957	13.2668	0.844115	1	GSTO2		METHYLATED	FALSE
chr10:105360333-105360334	27.583	0.87856	3	GSTO2|INA|ITPRIP		METHYLATED	FALSE
chr10:105361785-105361786	15.5572	0.844602	4	AS3MT|CALHM2|GSTO2|INA		METHYLATED	FALSE
chr10:105362032-105362058	42.8266	0.905821	3	AS3MT|CALHM2|INA		METHYLATED	FALSE
chr10:105362388-105362551	21.6194	0.839307	4	AS3MT|CALHM2|GSTO2|INA		METHYLATED	FALSE
chr10:105362705-105362800	21.0358	0.923604	4	CALHM2|GSTO2|INA|ITPRIP		METHYLATED	FALSE
chr10:105363258-105363428	37.99	0.852025	3	GSTO2|INA|ITPRIP		METHYLATED	FALSE
chr10:105365600-105365601	12.5553	0.536978	4	AS3MT|CALHM2|GSTO2|ITPRIP		METHYLATED	FALSE
chr10:105372137-105372138	7.79176	0.396637	2	CALHM2|GSTO1		METHYLATED	FALSE
chr10:105373505-105373506	25.5586	0.635122	2	AS3MT|GSTO2		METHYLATED	FALSE
chr10:105375201-105375202	47.02	0.906668	4	AS3MT|CALHM2|GSTO2|INA		METHYLATED	FALSE
chr10:105378344-105378345	20.8064	0.678656	3	CALHM2|ITPRIP|SH3PXD2A		METHYLATED	FALSE
chr10:105388937-105388938	28.2499	0.84598	3	AS3MT|GSTO2|INA		METHYLATED	FALSE
chr10:105397554-105397555	10.8234	0.923069	1	CALHM2		METHYLATED	FALSE
chr10:105406196-105406197	29.2268	0.751938	1	GSTO2		METHYLATED	FALSE
chr10:105408599-105408600	61.7862	0.902639	5	AS3MT|CALHM2|INA|ITPRIP|SH3PXD2A		METHYLATED	FALSE
chr10:105411075-105411076	14.3243	0.476501	1	CALHM2		METHYLATED	FALSE
chr10:105412689-105412690	42.3565	0.820882	2	AS3MT|CALHM2		METHYLATED	FALSE
chr10:105417188-105417189	44.7225	0.819796	4	AS3MT|CALHM2|GSTO2|INA		METHYLATED	FALSE
chr10:105420501-105420502	13.6029	0.61763	2	AS3MT|GSTO2		METHYLATED	FALSE
chr10:105420747-105420832	1.69199	0.859781	2	AS3MT|GSTO2		METHYLATED	FALSE
chr10:105421005-105421006	10.0422	0.928755	3	AS3MT|GSTO2|SH3PXD2A		METHYLATED	FALSE
chr10:105421249-105421250	8.90834	0.957183	3	AS3MT|INA|SH3PXD2A		METHYLATED	FALSE
chr10:105428385-105428507	15.5678	0.895744	1	CALHM2		METHYLATED	FALSE
chr10:105428621-105428819	7.82533	0.880145	2	CALHM2|GSTO2		METHYLATED	FALSE
chr10:105436246-105436247	36.2215	0.822241	5	CALHM2|GSTO1|GSTO2|INA|ITPRIP		METHYLATED	FALSE
chr10:105438008-105438009	23.797	0.721115	1	SH3PXD2A		METHYLATED	FALSE
chr10:105439280-105439281	23.4596	0.869189	2	GSTO1|INA		METHYLATED	FALSE
chr10:105445329-105445330	3.83944	0.932412	1	INA		METHYLATED	FALSE
chr10:105451331-105451332	9.06025	0.655159	4	CALHM2|GSTO2|INA|ITPRIP		METHYLATED	FALSE
chr10:105452339-105452353	17.2737	0.373917	1	GSTO2		METHYLATED	FALSE
chr10:105452885-105452886	17.8084	0.0117225	2	AS3MT|CALHM2		PASS	FALSE
chr10:105453224-105453230	3.72853	0.135182	3	AS3MT|CALHM2|SH3PXD2A		PASS	FALSE
chr10:105454768-105454769	20.7695	0.846977	2	GSTO2|INA		METHYLATED	FALSE
chr10:105456466-105456467	47.9513	0.035944	4	CALHM2|GSTO1|ITPRIP|SH3PXD2A		PASS	FALSE
chr10:105480849-105480850	20.7872	0.837012	3	GSTO2|INA|SH3PXD2A		METHYLATED	FALSE
chr10:105492643-105492644	52.2152	0.905576	2	AS3MT|CALHM2		METHYLATED	FALSE
chr10:105498968-105498969	64.5288	0.820633	3	CALHM2|GSTO2|ITPRIP		METHYLATED	FALSE
chr10:105510713-105510714	33.6089	0.992211	3	INA|ITPRIP|SH3PXD2A		METHYLATED	FALSE
chr10:105517764-105517765	67.262	0.947067	3	CALHM2|GSTO1|ITPRIP		METHYLATED	FALSE
chr10:105527043-105527044	19.1046	0.943503	2	INA|ITPRIP		METHYLATED	FALSE
chr10:105540623-105540624	43.5776	0.810119	4	AS3MT|GSTO2|INA|ITPRIP		METHYLATED	FALSE
chr10:105560568-105560569	28.3467	0.865708	5	CALHM2|GSTO1|GSTO2|INA|ITPRIP		METHYLATED	FALSE
chr10:105579899-105579900	22.9074	0.860116	3	AS3MT|GSTO2|ITPRIP		METHYLATED	FALSE
chr10:105583493-105583494	14.8289	0.870688	3	CALHM2|GSTO2|ITPRIP		METHYLATED	FALSE
chr10:105589064-105589065	34.9852	0.820884	1	INA		METHYLATED	FALSE
chr10:105595043-105595044	16.8656	0.494757	0			METHYLATED	FALSE
chr10:105598517-105598518	38.0895	0.98411	3	AS3MT|GSTO2|INA		METHYLATED	FALSE
chr10:105603022-105603023	14.6665	0.67217	1	ITPRIP		METHYLATED	FALSE
chr10:105610562-105610563	42.366	0.842767	2	GSTO1|ITPRIP		METHYLATED	FALSE
chr10:105614429-105614430	34.6477	0.696547	1	SH3PXD2A		METHYLATED	FALSE
chr10:105614699-105614700	46.9316	0.112755	0			NO GENES	FALSE
chr10:105614985-105615047	50.743	0.0728638	1	AS3MT		PASS	FALSE
chr10:105615678-105615768	27.3381	0.308122	2	AS3MT|INA		METHYLATED	FALSE
chr10:105616523-105616524	39.5008	0.946438	1	AS3MT		METHYLATED	FALSE
chr10:10561707-10561708	0.384916	0.134736	1	CELF2		PASS	FALSE
chr10:105619211-105619212	11.2892	0.380287	2	AS3MT|GSTO2		METHYLATED	FALSE
chr10:105630969-105630970	9.38524	0.994286	0			METHYLATED	FALSE
chr10:105648138-105648139	8.10163	0.0995766	1	GSTO2		PASS	FALSE
chr10:105655116-105655117	22.0425	0.777676	3	CALHM2|INA|ITPRIP		METHYLATED	FALSE
chr10:105668237-105668238	29.3901	0.0133638	1	CALHM2		PASS	FALSE
chr10:105670608-105670609	30.9163	0.439205	1	GSTO1		METHYLATED	FALSE
chr10:105677453-105677557	11.8007	0.101619	1	CALHM2		PASS	FALSE
chr10:105677683-105677802	40.7859	0.0423629	1	SH3PXD2A		PASS	FALSE
chr10:105678128-105678267	28.6459	0.0204374	2	GSTO2|INA		PASS	FALSE
chr10:105678654-105678655	16.8625	0.659029	1	CALHM2		METHYLATED	FALSE
chr10:10571132-10571133	0.15123	0.029844	1	CELF2		PASS	FALSE
chr10:105726614-105726689	27.0491	0.044657	0			NO GENES	FALSE
chr10:105727248-105727249	86.0427	0.017389	4	CALHM2|GSTO1|GSTO2|ITPRIP		PASS	FALSE
chr10:105727423-105727546	64.4043	0.0428942	0			NO GENES	FALSE
chr10:105727684-105727773	63.9856	0.0538548	0			NO GENES	FALSE
chr10:105730465-105730466	0	0.791237	0			METHYLATED	FALSE
chr10:105791156-105791157	20.7579	0.944498	0			METHYLATED	FALSE
chr10:1058036-1058093	6.66786	0.892447	1	DIP2C		METHYLATED	FALSE
chr10:105806654-105806655	28.857	0.88131	1	INA		METHYLATED	FALSE
chr10:105819003-105819004	40.038	0.945618	2	CALHM2|INA		METHYLATED	FALSE
chr10:105836777-105836778	38.5383	0.686883	0			METHYLATED	FALSE
chr10:105845238-105845239	16.3725	0.930552	3	CALHM2|GSTO2|ITPRIP		METHYLATED	FALSE
chr10:105845720-105845721	19.2312	0.776545	1	INA		METHYLATED	FALSE
chr10:105846002-105846130	33.1581	0.726578	2	INA|ITPRIP		METHYLATED	FALSE
chr10:105851087-105851088	0	0.862134	3	CALHM2|GSTO2|INA		METHYLATED	FALSE
chr10:105880827-105880991	22.8247	0.06157	1	CALHM2		PASS	FALSE
chr10:105881384-105881385	73.3966	0.0489568	0			NO GENES	FALSE
chr10:105881692-105881831	85.7723	0.0220403	1	CALHM2		PASS	FALSE
chr10:105883847-105883848	0	0.564021	2	GSTO2|INA		METHYLATED	FALSE
chr10:105901566-105901567	8.47081	0.809947	1	CALHM2		METHYLATED	FALSE
chr10:105916443-105916444	14.3174	0.788145	1	INA		METHYLATED	FALSE
chr10:105953667-105953723	5.2047	0.405186	1	INA		METHYLATED	FALSE
chr10:105978651-105978703	32.4964	0.52596	2	INA|ITPRIP		METHYLATED	FALSE
chr10:105991578-105991579	11.7734	0.0261463	1	CALHM2		PASS	FALSE
chr10:105991926-105991927	55.8513	0.0123432	2	CALHM2|ITPRIP		PASS	FALSE
chr10:105992041-105992144	80.193	0.012772	2	GSTO2|ITPRIP		PASS	FALSE
chr10:105992207-105992248	17.8124	0.0456675	0			NO GENES	FALSE
chr10:106014296-106014480	49.1788	0.0456093	5	CALHM2|GSTO1|GSTO2|ITPRIP|SH3PXD2A		PASS	FALSE
chr10:106014545-106014625	35.8274	0.0875447	3	GSTO1|ITPRIP|SH3PXD2A		PASS	FALSE
chr10:106014893-106015051	71.2004	0.017248	2	CALHM2|GSTO1		PASS	FALSE
chr10:106020930-106020931	22.1988	0.836089	4	CALHM2|GSTO2|INA|ITPRIP		METHYLATED	FALSE
chr10:106028206-106028374	9.34526	0.0903615	2	GSTO2|INA		PASS	FALSE
chr10:106028444-106028551	10.1989	0.0441742	1	GSTO2		PASS	FALSE
chr10:106028628-106028781	9.37302	0.0214959	2	CALHM2|GSTO2		PASS	FALSE
chr10:106028928-106029110	25.3774	0.0730798	1	GSTO2		PASS	FALSE
chr10:106029337-106029359	2.98278	0.482514	3	GSTO2|INA|SH3PXD2A		METHYLATED	FALSE
chr10:106034472-106034576	36.0951	0.155825	1	GSTO2		PASS	FALSE
chr10:106034655-106034748	29.2621	0.0713463	1	GSTO2		PASS	FALSE
chr10:106035131-106035169	29.0545	0.891529	3	GSTO2|INA|SH3PXD2A		METHYLATED	FALSE
chr10:106051268-106051269	36.6712	0.00406325	4	CALHM2|GSTO1|GSTO2|ITPRIP		PASS	FALSE
chr10:106059925-106059926	20.8221	0.536522	2	ITPRIP|SH3PXD2A		METHYLATED	FALSE
chr10:106068573-106068574	29.0076	0.947572	2	CALHM2|GSTO2		METHYLATED	FALSE
chr10:106071252-106071253	29.6813	0.871913	2	GSTO2|ITPRIP		METHYLATED	FALSE
chr10:106072440-106072441	22.5291	0.841934	0			METHYLATED	FALSE
chr10:106073406-106073407	8.29467	0.902543	1	GSTO1		METHYLATED	FALSE
chr10:106074281-106074282	26.6878	0.946288	1	CALHM2		METHYLATED	FALSE
chr10:106074440-106074541	15.9844	0.826241	2	CALHM2|ITPRIP		METHYLATED	FALSE
chr10:106075068-106075177	15.8985	0.950728	1	GSTO2		METHYLATED	FALSE
chr10:106075308-106075309	19.977	0.879418	0			METHYLATED	FALSE
chr10:106075560-106075739	11.8891	0.939391	2	GSTO1|GSTO2		METHYLATED	FALSE
chr10:106077741-106077742	17.4926	0.623812	2	GSTO1|ITPRIP		METHYLATED	FALSE
chr10:106078025-106078026	12.1317	0.891788	2	GSTO2|ITPRIP		METHYLATED	FALSE
chr10:106081245-106081246	4.08694	0.890506	2	ITPRIP|SH3PXD2A		METHYLATED	FALSE
chr10:106088702-106088756	10.0645	0.478658	4	CALHM2|GSTO1|GSTO2|ITPRIP		METHYLATED	FALSE
chr10:106089003-106089204	33.1514	0.0737079	3	CALHM2|GSTO1|ITPRIP		PASS	FALSE
chr10:106092378-106092379	26.0063	0.928691	2	CALHM2|ITPRIP		METHYLATED	FALSE
chr10:106093659-106093831	21.2828	0.844526	2	GSTO2|ITPRIP		METHYLATED	FALSE
chr10:106094061-106094167	29.5003	0.909895	3	GSTO2|ITPRIP|SH3PXD2A		METHYLATED	FALSE
chr10:106094976-106094977	10.4042	0.95567	1	ITPRIP		METHYLATED	FALSE
chr10:106095350-106095351	38.2324	0.823143	4	CALHM2|GSTO1|GSTO2|ITPRIP		METHYLATED	FALSE
chr10:106096153-106096154	16.3139	0.874102	4	CALHM2|GSTO2|ITPRIP|SH3PXD2A		METHYLATED	FALSE
chr10:106097511-106097684	47.3235	0.0406953	1	ITPRIP		PASS	FALSE
chr10:106098159-106098187	51.8517	0.0804805	2	GSTO1|GSTO2		PASS	FALSE
chr10:106098411-106098556	71.6565	0.0511379	4	CALHM2|GSTO1|GSTO2|ITPRIP		PASS	FALSE
chr10:106110312-106110313	19.3431	0.642548	1	GSTO2		METHYLATED	FALSE
chr10:106113175-106113271	15.5359	0.0447919	1	GSTO2		PASS	FALSE
chr10:106113391-106113448	12.383	0.0489652	1	GSTO2		PASS	FALSE
chr10:106113597-106113612	14.332	0.042174	3	CALHM2|GSTO2|SH3PXD2A		PASS	FALSE
chr10:106176905-106176906	16.7432	0.108391	0			NO GENES	FALSE
chr10:106201507-106201508	10.4652	0.47689	1	ITPRIP		METHYLATED	FALSE
chr10:106209748-106209749	8.26381	0.850167	1	GSTO2		METHYLATED	FALSE
chr10:106247914-106247915	8.14035	0.511188	1	GSTO2		METHYLATED	FALSE
chr10:10630114-10630115	5.7849	0.0600243	1	CELF2		PASS	FALSE
chr10:10631670-10631671	6.85715	0.0387562	1	CELF2		PASS	FALSE
chr10:106340169-106340239	5.32763	0.295107	1	GSTO2		PASS	FALSE
chr10:106346105-106346106	6.21593	0.658931	0			METHYLATED	FALSE
chr10:106390667-106390704	1.16113	0.467613	0			METHYLATED	FALSE
chr10:106396576-106396577	6.0734	0.0595987	1	GSTO1		PASS	FALSE
chr10:106398816-106398817	2.12028	0.42486	2	GSTO1|GSTO2		METHYLATED	FALSE
chr10:106398992-106399076	1.47448	0.355792	2	GSTO2|ITPRIP		METHYLATED	FALSE
chr10:106399877-106399958	2.09852	0.104579	1	GSTO2		PASS	FALSE
chr10:106400114-106400260	4.96395	0.26668	1	ITPRIP		PASS	FALSE
chr10:106400454-106400566	10.4871	0.045737	1	ITPRIP		PASS	FALSE
chr10:106400667-106400703	19.9458	0.0432731	2	GSTO2|ITPRIP		PASS	FALSE
chr10:106400824-106400881	4.79707	0.0464	2	GSTO2|ITPRIP		PASS	FALSE
chr10:106401319-106401518	11.6654	0.11552	2	GSTO2|ITPRIP		PASS	FALSE
chr10:106402042-106402043	2.08255	0.0964387	1	ITPRIP		PASS	FALSE
chr10:106402382-106402508	4.69693	0.0651863	2	GSTO2|ITPRIP		PASS	FALSE
chr10:106402741-106402909	5.14566	0.318657	2	GSTO2|ITPRIP		METHYLATED	FALSE
chr10:106426210-106426211	0	0.187122	0			NO GENES	FALSE
chr10:106440778-106440893	6.93882	0.0324102	2	GSTO2|ITPRIP		PASS	FALSE
chr10:106441036-106441037	0	0.0224408	1	ITPRIP		PASS	FALSE
chr10:106468736-106468737	7.19352	0.370693	1	GSTO2		METHYLATED	FALSE
chr10:1064919-1064920	11.6954	0.870245	1	DIP2C		METHYLATED	FALSE
chr10:106494954-106494955	20.1665	0.112396	0			NO GENES	FALSE
chr10:106527124-106527125	22.5756	0.0386507	0			NO GENES	FALSE
chr10:106561077-106561078	6.21044	0.178176	0			NO GENES	FALSE
chr10:1067372-1067539	7.13269	0.910442	1	DIP2C		METHYLATED	FALSE
chr10:106749483-106749484	10.1946	0.114295	0			NO GENES	FALSE
chr10:106764582-106764583	23.6633	0.451937	1	GSTO2		METHYLATED	FALSE
chr10:10684863-10684864	0.636158	0.0653798	1	CELF2		PASS	FALSE
chr10:1068490-1068568	5.09154	0.914975	1	DIP2C		METHYLATED	FALSE
chr10:1068667-1068764	1.56267	0.891214	1	DIP2C		METHYLATED	FALSE
chr10:10687311-10687312	0	0.150074	0			NO GENES	FALSE
chr10:107023377-107023378	12.1312	0.117773	0			NO GENES	FALSE
chr10:1071085-1071086	4.01392	0.921797	1	DIP2C		METHYLATED	FALSE
chr10:1071573-1071574	10.6349	0.873276	1	DIP2C		METHYLATED	FALSE
chr10:1071902-1071903	0	0.907805	1	DIP2C		METHYLATED	FALSE
chr10:1072690-1072691	11.6475	0.877665	1	DIP2C		METHYLATED	FALSE
chr10:107301935-107301936	0	0.0675253	0			NO GENES	FALSE
chr10:10751942-10751943	0	0.533631	1	CELF2		METHYLATED	FALSE
chr10:1082432-1082433	13.328	0.805553	1	DIP2C		METHYLATED	FALSE
chr10:108273407-108273408	9.25996	0.0197618	0			NO GENES	FALSE
chr10:1083192-1083305	24.7334	0.885797	0			METHYLATED	FALSE
chr10:108332882-108332883	7.12054	0.230935	0			NO GENES	FALSE
chr10:108335668-108335669	1.28141	0.386045	0			METHYLATED	FALSE
chr10:10835019-10835020	0	0.10585	2	CELF2|ECHDC3		PASS	FALSE
chr10:10837080-10837081	10.415	0.230647	1	CELF2		PASS	FALSE
chr10:10837368-10837369	0	0.858077	1	CELF2		METHYLATED	FALSE
chr10:10837818-10837819	0	0.0322166	1	ECHDC3		PASS	FALSE
chr10:108385382-108385383	0	0.0943237	0			NO GENES	FALSE
chr10:108393920-108393921	12.4609	0.0757764	0			NO GENES	FALSE
chr10:1084866-1084936	13.033	0.8989	1	DIP2C		METHYLATED	FALSE
chr10:108525625-108525626	2.64168	0.243749	0			NO GENES	FALSE
chr10:108576571-108576572	12.5603	0.0355606	0			NO GENES	FALSE
chr10:108674143-108674144	1.46231	0.123996	0			NO GENES	FALSE
chr10:108690391-108690392	0	0.623695	0			METHYLATED	FALSE
chr10:1086904-1086905	9.8302	0.929681	0			METHYLATED	FALSE
chr10:108918391-108918392	13.2928	0.0377404	0			NO GENES	FALSE
chr10:108921320-108921321	0	0.355246	0			METHYLATED	FALSE
chr10:108923781-108923782	7.14331	0.141908	0			NO GENES	FALSE
chr10:108924132-108924133	0	0.0377113	0			NO GENES	FALSE
chr10:108924366-108924561	0	0.126368	0			NO GENES	FALSE
chr10:108924867-108924868	6.68257	0.148396	0			NO GENES	FALSE
chr10:108925222-108925223	0	0.452544	0			METHYLATED	FALSE
chr10:108927230-108927231	0	0.0895992	0			NO GENES	FALSE
chr10:109023550-109023584	4.51016	0.531358	0			METHYLATED	FALSE
chr10:10914374-10914375	0	0.0465019	0			NO GENES	FALSE
chr10:10933670-10933671	4.31764	0.383348	1	CELF2		METHYLATED	FALSE
chr10:1094306-1094430	14.283	0.0751602	1	DIP2C		PASS	FALSE
chr10:109432128-109432129	7.50879	0.0794131	0			NO GENES	FALSE
chr10:10945277-10945278	5.08665	0.117106	2	CELF2|ECHDC3		PASS	FALSE
chr10:1094976-1095082	43.8245	0.0347925	0			NO GENES	FALSE
chr10:1095144-1095236	59.0319	0.0147624	1	DIP2C		PASS	FALSE
chr10:1095446-1095579	34.4286	0.0305946	1	DIP2C		PASS	FALSE
chr10:109567439-109567440	10.3549	0.103299	0			NO GENES	FALSE
chr10:109659280-109659281	10.9797	0.0572833	0			NO GENES	FALSE
chr10:109671761-109671762	7.57495	0.227871	0			NO GENES	FALSE
chr10:109674297-109674379	14.2494	0.11131	0			NO GENES	FALSE
chr10:109674854-109674964	13.8758	0.121098	0			NO GENES	FALSE
chr10:109675094-109675285	5.81426	0.287972	0			NO GENES	FALSE
chr10:109802441-109802442	3.90537	0.084087	0			NO GENES	FALSE
chr10:10987228-10987229	4.966	0.159522	1	CELF2		PASS	FALSE
chr10:109910629-109910630	5.50124	0.0317915	0			NO GENES	FALSE
chr10:10994034-10994190	1.51689	0.17828	1	CELF2		PASS	FALSE
chr10:10995060-10995061	12.3263	0.05672	2	CELF2|ECHDC3		PASS	FALSE
chr10:1102112-1102113	41.4743	0.0296892	1	DIP2C		PASS	FALSE
chr10:1102313-1102462	29.8785	0.0301811	0			NO GENES	FALSE
chr10:1102609-1102727	24.2387	0.0435468	0			NO GENES	FALSE
chr10:11027947-11027948	2.14071	0.759329	1	CELF2		METHYLATED	FALSE
chr10:1102835-1102943	24.378	0.0338458	0			NO GENES	FALSE
chr10:1103340-1103536	17.5923	0.147215	0			NO GENES	FALSE
chr10:11046334-11046384	6.61926	0.535951	1	CELF2		METHYLATED	FALSE
chr10:11046888-11046889	0.899295	0.407271	1	CELF2		METHYLATED	FALSE
chr10:11047271-11047436	3.55587	0.254798	1	CELF2		PASS	FALSE
chr10:11047586-11047587	8.08363	0.384047	1	CELF2		METHYLATED	FALSE
chr10:11056954-11056955	0	0.403156	1	CELF2		METHYLATED	FALSE
chr10:11059290-11059291	10.2138	0.591	0			METHYLATED	FALSE
chr10:11059443-11059578	7.03905	0.388349	1	ECHDC3		METHYLATED	FALSE
chr10:11059677-11059734	2.78076	0.0586066	1	ECHDC3		PASS	FALSE
chr10:11060038-11060105	10.7976	0.0711138	0			NO GENES	FALSE
chr10:11064196-11064197	0.195911	0.623967	0			METHYLATED	FALSE
chr10:11069298-11069316	0	0.717479	0			METHYLATED	FALSE
chr10:11077625-11077626	11.6532	0.0645512	1	CELF2		PASS	FALSE
chr10:11099593-11099594	0.17976	0.858505	1	CELF2		METHYLATED	FALSE
chr10:110998760-110998761	3.7639	0.0718488	0			NO GENES	FALSE
chr10:111018447-111018448	0.300969	0.0592865	0			NO GENES	FALSE
chr10:111037038-111037039	0.205042	0.121393	0			NO GENES	FALSE
chr10:11117464-11117465	1.54245	0.105359	1	CELF2		PASS	FALSE
chr10:111177826-111177827	0	0.0536376	0			NO GENES	FALSE
chr10:111186704-111186705	0	0.029434	0			NO GENES	FALSE
chr10:111213963-111213964	0	0.072608	0			NO GENES	FALSE
chr10:111216426-111216427	0.0225829	0.388886	0			METHYLATED	FALSE
chr10:111216646-111216806	0	0.340736	0			METHYLATED	FALSE
chr10:111216867-111216963	0	0.806237	0			METHYLATED	FALSE
chr10:111217221-111217222	0.402408	0.140329	0			NO GENES	FALSE
chr10:111234876-111234877	0	0.0835963	0			NO GENES	FALSE
chr10:111287855-111287856	0	0.331669	0			METHYLATED	FALSE
chr10:11137788-11137789	14.6042	0.0766083	1	CELF2		PASS	FALSE
chr10:11148711-11148712	2.91788	0.874234	1	CELF2		METHYLATED	FALSE
chr10:111624928-111624929	0	0.847645	0			METHYLATED	FALSE
chr10:111646370-111646371	3.35781	0.858514	0			METHYLATED	FALSE
chr10:111655132-111655133	24.1155	0.90743	0			METHYLATED	FALSE
chr10:111659903-111659904	0	0.421829	0			METHYLATED	FALSE
chr10:111662876-111662877	0	0.775566	0			METHYLATED	FALSE
chr10:111682693-111682809	24.0841	0.223908	0			NO GENES	FALSE
chr10:111683143-111683228	23.4381	0.100177	0			NO GENES	FALSE
chr10:111683342-111683483	24.7067	0.0268043	0			NO GENES	FALSE
chr10:111683554-111683739	3.55809	0.516517	0			METHYLATED	FALSE
chr10:111693923-111693924	9.89822	0.889491	0			METHYLATED	FALSE
chr10:111721749-111721750	3.70806	0.924143	0			METHYLATED	FALSE
chr10:111728983-111728984	6.34854	0.940342	1	PDCD4		METHYLATED	FALSE
chr10:111735487-111735488	15.534	0.706802	0			METHYLATED	FALSE
chr10:111765904-111766050	0	0.152889	0			NO GENES	FALSE
chr10:111766841-111766880	4.59593	0.0707995	0			NO GENES	FALSE
chr10:111767379-111767380	12.6113	0.00845645	0			NO GENES	FALSE
chr10:111767584-111767686	32.0174	0.0237383	0			NO GENES	FALSE
chr10:111767864-111767868	23.6013	0.0506847	0			NO GENES	FALSE
chr10:111768354-111768424	9.20982	0.0404787	0			NO GENES	FALSE
chr10:111771263-111771264	14.5751	0.951049	0			METHYLATED	FALSE
chr10:111792543-111792544	8.27097	0.917212	0			METHYLATED	FALSE
chr10:111812447-111812448	6.62984	0.545805	0			METHYLATED	FALSE
chr10:111818288-111818289	1.11777	0.731835	0			METHYLATED	FALSE
chr10:111827966-111827967	18.3336	0.781409	0			METHYLATED	FALSE
chr10:111842681-111842682	7.04594	0.424651	0			METHYLATED	FALSE
chr10:1118549-1118550	14.6209	0.908707	0			METHYLATED	FALSE
chr10:111874303-111874304	18.5496	0.459272	0			METHYLATED	FALSE
chr10:11187764-11187765	0.768258	0.0528979	2	DHTKD1|ECHDC3		PASS	FALSE
chr10:1118816-1118817	3.23762	0.930868	0			METHYLATED	FALSE
chr10:111916921-111916922	0.764332	0.351676	0			METHYLATED	FALSE
chr10:111922848-111922849	0.0364839	0.21018	0			NO GENES	FALSE
chr10:111929033-111929034	0	0.37511	0			METHYLATED	FALSE
chr10:111965404-111965405	9.7764	0.853457	0			METHYLATED	FALSE
chr10:111966029-111966095	0	0.14505	0			NO GENES	FALSE
chr10:111967257-111967382	48.6231	0.0413896	0			NO GENES	FALSE
chr10:111967803-111967804	13.476	0.0526803	0			NO GENES	FALSE
chr10:111968112-111968113	8.64232	0.112118	0			NO GENES	FALSE
chr10:111968599-111968600	32.5764	0.105203	0			NO GENES	FALSE
chr10:111969237-111969433	18.5252	0.0747815	0			NO GENES	FALSE
chr10:111970028-111970029	24.3761	0.0392974	0			NO GENES	FALSE
chr10:111970722-111970723	53.3659	0.0477731	0			NO GENES	FALSE
chr10:111970950-111971040	32.3558	0.0345718	0			NO GENES	FALSE
chr10:111971188-111971189	66.7385	0.0341754	1	PDCD4		PASS	FALSE
chr10:111974273-111974274	4.36772	0.348615	0			METHYLATED	FALSE
chr10:111980831-111980832	16.2394	0.925863	0			METHYLATED	FALSE
chr10:111981687-111981688	7.78581	0.15525	0			NO GENES	FALSE
chr10:111984891-111984892	4.68686	0.76523	0			METHYLATED	FALSE
chr10:111985220-111985262	1.12419	0.227151	0			NO GENES	FALSE
chr10:111985564-111985565	104.73	0.00656353	1	PDCD4		PASS	FALSE
chr10:111986029-111986123	97.2898	0.0317975	1	PDCD4		PASS	FALSE
chr10:11198709-11198710	0	0.934218	2	CELF2|DHTKD1		METHYLATED	FALSE
chr10:111987877-111987878	4.62628	0.837877	0			METHYLATED	FALSE
chr10:112034540-112034541	3.39294	0.791544	0			METHYLATED	FALSE
chr10:112039248-112039249	0	0.11033	0			NO GENES	FALSE
chr10:1120434-1120602	1.59887	0.850094	1	DIP2C		METHYLATED	FALSE
chr10:112046866-112046867	7.73285	0.783292	1	PDCD4		METHYLATED	FALSE
chr10:11204958-11204959	6.52976	0.0834315	1	ECHDC3		PASS	FALSE
chr10:112053796-112053797	2.67851	0.937667	0			METHYLATED	FALSE
chr10:112060477-112060478	5.33723	0.917795	0			METHYLATED	FALSE
chr10:11206221-11206321	1.02694	0.0809846	0			NO GENES	FALSE
chr10:112063942-112064058	52.2158	0.0484072	0			NO GENES	FALSE
chr10:112064230-112064231	86.8153	0.00830435	1	PDCD4		PASS	FALSE
chr10:112064524-112064525	44.0516	0.0733919	0			NO GENES	FALSE
chr10:112064742-112064887	37.2501	0.0322971	0			NO GENES	FALSE
chr10:112064988-112065017	29.1823	0.040736	0			NO GENES	FALSE
chr10:11206772-11206893	0	0.543094	0			METHYLATED	FALSE
chr10:112068221-112068222	6.26816	0.714875	0			METHYLATED	FALSE
chr10:11207015-11207016	0	0.264635	0			NO GENES	FALSE
chr10:112071452-112071453	21.2717	0.0622289	0			NO GENES	FALSE
chr10:112072174-112072175	6.37835	0.640223	0			METHYLATED	FALSE
chr10:11207437-11207528	4.39932	0.48884	1	DHTKD1		METHYLATED	FALSE
chr10:11207907-11207970	5.42521	0.710558	1	DHTKD1		METHYLATED	FALSE
chr10:1120794-1120832	4.67585	0.996041	0			METHYLATED	FALSE
chr10:11208339-11208340	10.1821	0.29551	0			NO GENES	FALSE
chr10:112096355-112096356	15.4285	0.494173	1	PDCD4		METHYLATED	FALSE
chr10:112104964-112104965	4.40318	0.678151	0			METHYLATED	FALSE
chr10:112111926-112111927	14.3745	0.89141	0			METHYLATED	FALSE
chr10:112113375-112113376	5.16135	0.0698355	0			NO GENES	FALSE
chr10:112118688-112118689	10.733	0.866317	0			METHYLATED	FALSE
chr10:112136000-112136001	25.6972	0.874536	0			METHYLATED	FALSE
chr10:112152815-112152816	4.29278	0.365422	0			METHYLATED	FALSE
chr10:112158529-112158530	12.1752	0.0483898	0			NO GENES	FALSE
chr10:112180280-112180281	6.59242	0.812823	0			METHYLATED	FALSE
chr10:112220471-112220472	43.8267	0.132682	1	PDCD4		PASS	FALSE
chr10:112234911-112234912	5.25026	0.872727	1	PDCD4		METHYLATED	FALSE
chr10:112252566-112252567	0	0.521305	0			METHYLATED	FALSE
chr10:112256517-112256518	11.5345	0.0899482	0			NO GENES	FALSE
chr10:112256640-112256826	0	0.0813987	0			NO GENES	FALSE
chr10:112257500-112257647	38.5614	0.0172383	0			NO GENES	FALSE
chr10:112257943-112257944	45.9829	0.0275414	0			NO GENES	FALSE
chr10:112258394-112258395	10.3259	0.0577709	0			NO GENES	FALSE
chr10:112258544-112258681	8.73804	0.0511048	0			NO GENES	FALSE
chr10:112259305-112259306	7.17701	0.0620373	1	PDCD4		PASS	FALSE
chr10:112259695-112259696	37.9399	0.432239	0			METHYLATED	FALSE
chr10:112260509-112260510	3.9715	0.0487127	0			NO GENES	FALSE
chr10:112260867-112260868	5.28155	0.0664456	0			NO GENES	FALSE
chr10:112261994-112261995	5.21906	0.329132	0			METHYLATED	FALSE
chr10:112270344-112270345	29.5381	0.537659	0			METHYLATED	FALSE
chr10:112272213-112272214	4.27928	0.890112	0			METHYLATED	FALSE
chr10:112287792-112287793	6.10255	0.765786	0			METHYLATED	FALSE
chr10:112289853-112289854	1.69852	0.0613714	0			NO GENES	FALSE
chr10:112290002-112290199	15.3745	0.0716757	0			NO GENES	FALSE
chr10:112290331-112290332	8.52835	0.0408698	0			NO GENES	FALSE
chr10:112293247-112293248	3.83619	0.800854	0			METHYLATED	FALSE
chr10:112295835-112295836	1.559	0.51374	0			METHYLATED	FALSE
chr10:112326929-112327102	34.2082	0.0284261	0			NO GENES	FALSE
chr10:112327234-112327421	44.6654	0.0361525	0			NO GENES	FALSE
chr10:112327538-112327601	21.1356	0.0745285	0			NO GENES	FALSE
chr10:112327979-112328141	28.8184	0.0166025	0			NO GENES	FALSE
chr10:112331306-112331307	7.48428	0.888504	0			METHYLATED	FALSE
chr10:112371252-112371253	10.9545	0.789522	0			METHYLATED	FALSE
chr10:112375475-112375476	6.32726	0.127262	0			NO GENES	FALSE
chr10:11239482-11239483	8.05942	0.0721776	2	CELF2|ECHDC3		PASS	FALSE
chr10:112400453-112400454	0	0.0757734	0			NO GENES	FALSE
chr10:112402748-112402749	5.38573	0.937028	0			METHYLATED	FALSE
chr10:112402954-112403099	0	0.928785	1	PDCD4		METHYLATED	FALSE
chr10:112403448-112403496	7.02793	0.250685	0			NO GENES	FALSE
chr10:112403955-112403956	4.46562	0.0725614	1	PDCD4		PASS	FALSE
chr10:112404346-112404439	1.11705	0.0301915	1	PDCD4		PASS	FALSE
chr10:112404738-112404775	9.72802	0.73888	1	PDCD4		METHYLATED	FALSE
chr10:112404974-112404998	0	0.930406	1	PDCD4		METHYLATED	FALSE
chr10:112408153-112408154	9.274	0.912134	0			METHYLATED	FALSE
chr10:112410313-112410314	3.44398	0.629323	0			METHYLATED	FALSE
chr10:112427911-112427912	0	0.889127	0			METHYLATED	FALSE
chr10:112431719-112431907	13.2634	0.0538885	0			NO GENES	FALSE
chr10:112432175-112432176	15.3425	0.111128	1	PDCD4		PASS	FALSE
chr10:112432321-112432419	24.2099	0.0376189	1	PDCD4		PASS	FALSE
chr10:112434043-112434044	7.20773	0.877992	0			METHYLATED	FALSE
chr10:112443773-112443774	2.18897	0.953513	0			METHYLATED	FALSE
chr10:112444795-112444853	26.7379	0.943396	0			METHYLATED	FALSE
chr10:112455412-112455413	10.8849	0.187692	0			NO GENES	FALSE
chr10:112460964-112460965	0	0.831598	0			METHYLATED	FALSE
chr10:11246612-11246764	11.2473	0.702447	2	CELF2|ECHDC3		METHYLATED	FALSE
chr10:11248175-11248176	0	0.140969	0			NO GENES	FALSE
chr10:112484691-112484692	6.82061	0.116386	0			NO GENES	FALSE
chr10:112499453-112499454	7.34585	0.842913	0			METHYLATED	FALSE
chr10:112524504-112524551	7.51791	0.856441	0			METHYLATED	FALSE
chr10:112546110-112546111	17.7003	0.416017	1	PDCD4		METHYLATED	FALSE
chr10:112553035-112553036	8.12358	0.470502	1	PDCD4		METHYLATED	FALSE
chr10:112580109-112580110	10.5944	0.896421	1	PDCD4		METHYLATED	FALSE
chr10:112582591-112582592	29.6855	0.505193	1	PDCD4		METHYLATED	FALSE
chr10:112588051-112588052	12.1516	0.815464	1	PDCD4		METHYLATED	FALSE
chr10:112594670-112594671	25.9221	0.570576	1	PDCD4		METHYLATED	FALSE
chr10:112598561-112598562	0.900042	0.896718	0			METHYLATED	FALSE
chr10:112624555-112624556	3.68255	0.908208	1	PDCD4		METHYLATED	FALSE
chr10:112630726-112630836	41.4901	0.925716	1	PDCD4		METHYLATED	FALSE
chr10:112631258-112631336	22.0931	0.0741314	1	PDCD4		PASS	FALSE
chr10:112631454-112631597	24.0032	0.0399868	0			NO GENES	FALSE
chr10:112631792-112631793	52.7878	0.0250967	1	PDCD4		PASS	FALSE
chr10:112632027-112632028	46.6628	0.0770403	0			NO GENES	FALSE
chr10:112632370-112632371	26.0846	0.0725627	1	PDCD4		PASS	FALSE
chr10:112632562-112632682	41.6562	0.0453566	1	PDCD4		PASS	FALSE
chr10:112655570-112655571	12.234	0.842745	1	PDCD4		METHYLATED	FALSE
chr10:112670508-112670509	18.2633	0.877585	1	PDCD4		METHYLATED	FALSE
chr10:112672711-112672712	19.9893	0.929761	0			METHYLATED	FALSE
chr10:112677922-112677923	0	0.290367	1	PDCD4		PASS	FALSE
chr10:112678594-112678595	36.0024	0.0694955	1	PDCD4		PASS	FALSE
chr10:112678729-112678802	33.3497	0.0452109	0			NO GENES	FALSE
chr10:112679006-112679114	65.1903	0.0336516	1	PDCD4		PASS	FALSE
chr10:112679224-112679256	30.8587	0.0517934	0			NO GENES	FALSE
chr10:112679428-112679481	47.3767	0.0450921	1	PDCD4		PASS	FALSE
chr10:112679647-112679650	76.6887	0.0109425	1	PDCD4		PASS	FALSE
chr10:112682031-112682032	2.28922	0.568369	0			METHYLATED	FALSE
chr10:112696786-112696817	13.2769	0.839693	0			METHYLATED	FALSE
chr10:112698410-112698411	0	0.936926	0			METHYLATED	FALSE
chr10:112722440-112722441	15.2383	0.93613	1	PDCD4		METHYLATED	FALSE
chr10:112724714-112724715	28.2222	0.927522	0			METHYLATED	FALSE
chr10:112772261-112772262	1.19233	0.923503	0			METHYLATED	FALSE
chr10:112794609-112794610	0.599782	0.218179	0			NO GENES	FALSE
chr10:112832758-112832759	7.77816	0.0937383	0			NO GENES	FALSE
chr10:112834861-112834862	5.1243	0.565448	0			METHYLATED	FALSE
chr10:112835859-112835860	5.30369	0.0322534	0			NO GENES	FALSE
chr10:112836185-112836186	41.5534	0	0			NO GENES	FALSE
chr10:112836471-112836610	16.6797	0.0566941	0			NO GENES	FALSE
chr10:112836681-112836786	9.56405	0.0789223	0			NO GENES	FALSE
chr10:112837240-112837241	0	0.219281	0			NO GENES	FALSE
chr10:112838078-112838079	11.4967	0.805243	0			METHYLATED	FALSE
chr10:112839302-112839447	10.0799	0.817099	0			METHYLATED	FALSE
chr10:112842008-112842009	0	0.220979	0			NO GENES	FALSE
chr10:11284548-11284549	4.27557	0.241876	0			NO GENES	FALSE
chr10:112864698-112864821	10.8107	0.729945	0			METHYLATED	FALSE
chr10:112867846-112867847	1.16707	0.778772	0			METHYLATED	FALSE
chr10:112889349-112889350	0	0.577999	0			METHYLATED	FALSE
chr10:112896689-112896873	13.4772	0.108447	0			NO GENES	FALSE
chr10:11291279-11291280	6.58385	0.420164	1	CELF2		METHYLATED	FALSE
chr10:1129669-1129777	30.0401	0.917787	0			METHYLATED	FALSE
chr10:11298786-11298787	22.6335	0.278874	2	CELF2|ECHDC3		PASS	FALSE
chr10:11299076-11299077	11.8646	0.0663077	1	CELF2		PASS	FALSE
chr10:1130138-1130180	17.6706	0.945211	0			METHYLATED	FALSE
chr10:1130390-1130463	26.5061	0.908546	1	DIP2C		METHYLATED	FALSE
chr10:11312015-11312016	0	0.0970491	2	CELF2|DHTKD1		PASS	FALSE
chr10:11317787-11317873	13.6059	0.529915	1	CELF2		METHYLATED	FALSE
chr10:11321989-11321990	0	0.813905	1	CELF2		METHYLATED	FALSE
chr10:11322268-11322300	11.8757	0.934849	1	CELF2		METHYLATED	FALSE
chr10:113243726-113243727	14.1096	0.171426	1	ACSL5		PASS	FALSE
chr10:113267831-113267832	0	0.656989	2	ACSL5|PDCD4		METHYLATED	FALSE
chr10:1132730-1132740	18.7944	0.900291	0			METHYLATED	FALSE
chr10:113322877-113322878	9.69359	0.450793	1	ACSL5		METHYLATED	FALSE
chr10:11333703-11333704	11.3601	0.297041	1	CELF2		PASS	FALSE
chr10:11342709-11342743	4.44479	0.819413	1	CELF2		METHYLATED	FALSE
chr10:11343319-11343320	3.18517	0.89611	1	CELF2		METHYLATED	FALSE
chr10:11344086-11344087	0	0.709532	1	CELF2		METHYLATED	FALSE
chr10:11344250-11344396	0	0.824995	1	CELF2		METHYLATED	FALSE
chr10:113544977-113544978	0	0.820741	1	ACSL5		METHYLATED	FALSE
chr10:1135600-1135601	0	0.793168	0			METHYLATED	FALSE
chr10:11357664-11357769	0	0.936385	1	CELF2		METHYLATED	FALSE
chr10:113597444-113597445	6.8118	0.0506914	1	ACSL5		PASS	FALSE
chr10:11361070-11361141	4.15826	0.778159	1	CELF2		METHYLATED	FALSE
chr10:113683673-113683674	4.21506	0.0452577	1	ACSL5		PASS	FALSE
chr10:11369045-11369046	8.41251	0.498286	1	CELF2		METHYLATED	FALSE
chr10:11371558-11371559	0	0.265003	1	CELF2		PASS	FALSE
chr10:113759413-113759414	0	0.281843	0			NO GENES	FALSE
chr10:11379739-11379740	6.14484	0.482974	0			METHYLATED	FALSE
chr10:11381854-11382025	0	0.515527	0			METHYLATED	FALSE
chr10:11382657-11382658	4.54888	0.314137	1	CELF2		METHYLATED	FALSE
chr10:113840106-113840107	4.41143	0.0598929	1	ACSL5		PASS	FALSE
chr10:11386143-11386144	0	0.450001	1	CELF2		METHYLATED	FALSE
chr10:11386395-11386396	1.00401	0.728214	1	ECHDC3		METHYLATED	FALSE
chr10:11386631-11386632	8.60481	0.338528	1	CELF2		METHYLATED	FALSE
chr10:11386866-11386867	6.95488	0.790418	0			METHYLATED	FALSE
chr10:11387394-11387395	8.8375	0.561042	1	CELF2		METHYLATED	FALSE
chr10:113911312-113911442	6.06282	0.907738	2	ACSL5|GPAM		METHYLATED	FALSE
chr10:113913066-113913081	8.52714	0.908579	1	ACSL5		METHYLATED	FALSE
chr10:113939632-113939633	8.00332	0.854207	2	ACSL5|GPAM		METHYLATED	FALSE
chr10:113941466-113941467	4.6277	0.640088	1	GPAM		METHYLATED	FALSE
chr10:113943149-113943150	13.5342	0.0712942	2	ACSL5|TCF7L2		PASS	FALSE
chr10:113943397-113943469	13.3441	0.0514409	1	ACSL5		PASS	FALSE
chr10:113943648-113943724	33.9642	0.038382	2	GPAM|TCF7L2		PASS	FALSE
chr10:113943887-113943888	31.081	0.0439887	2	ACSL5|GPAM		PASS	FALSE
chr10:113987376-113987402	9.73217	0.579414	2	ACSL5|GPAM		METHYLATED	FALSE
chr10:114022018-114022019	8.67972	0.556951	2	ACSL5|GPAM		METHYLATED	FALSE
chr10:114031636-114031637	3.02026	0.655848	2	ACSL5|GPAM		METHYLATED	FALSE
chr10:114038999-114039000	0	0.814527	1	GPAM		METHYLATED	FALSE
chr10:114039492-114039493	8.67325	0.08382	1	ACSL5		PASS	FALSE
chr10:114043123-114043124	6.59197	0.107016	1	ACSL5		PASS	FALSE
chr10:114043305-114043436	5.42103	0.442082	1	ACSL5		METHYLATED	FALSE
chr10:114043548-114043549	5.58421	0.117695	1	ACSL5		PASS	FALSE
chr10:114055566-114055567	1.18334	0.352715	1	ACSL5		METHYLATED	FALSE
chr10:114074843-114074844	0	0.0560096	1	TCF7L2		PASS	FALSE
chr10:114117367-114117368	12.9719	0.809003	2	ACSL5|TCF7L2		METHYLATED	FALSE
chr10:114133235-114133305	0	0.883164	2	ACSL5|GPAM		METHYLATED	FALSE
chr10:114133700-114133901	2.42601	0.679886	1	GPAM		METHYLATED	FALSE
chr10:114134878-114134916	2.52363	0.725747	0			METHYLATED	FALSE
chr10:114135054-114135093	17.144	0.682678	2	GPAM|TCF7L2		METHYLATED	FALSE
chr10:114135847-114135882	12.827	0.471735	1	GPAM		METHYLATED	FALSE
chr10:114135978-114136074	18.2415	0.64361	1	TCF7L2		METHYLATED	FALSE
chr10:114187139-114187140	7.73484	0.946324	1	ACSL5		METHYLATED	FALSE
chr10:114190305-114190306	0	0.91912	0			METHYLATED	FALSE
chr10:114205622-114205655	4.92207	0.936558	1	ACSL5		METHYLATED	FALSE
chr10:114206433-114206558	23.1468	0.023434	1	ACSL5		PASS	FALSE
chr10:114206661-114206799	0.609144	0.0326272	0			NO GENES	FALSE
chr10:114207169-114207341	23.7421	0.0331842	1	TCF7L2		PASS	FALSE
chr10:1142094-1142270	0	0.898555	0			METHYLATED	FALSE
chr10:114210176-114210177	3.47538	0.934406	1	ACSL5		METHYLATED	FALSE
chr10:114250866-114250867	1.04485	0.847908	2	GPAM|TCF7L2		METHYLATED	FALSE
chr10:114285898-114285899	5.50904	0.820247	0			METHYLATED	FALSE
chr10:114323333-114323334	0.17741	0.132569	2	ACSL5|GPAM		PASS	FALSE
chr10:114344988-114344989	19.806	0.121034	2	ACSL5|TCF7L2		PASS	FALSE
chr10:114394236-114394237	5.36776	0.797829	1	ACSL5		METHYLATED	FALSE
chr10:114430734-114430735	23.1031	0.869863	1	ACSL5		METHYLATED	FALSE
chr10:114440245-114440246	14.8832	0.925901	1	ACSL5		METHYLATED	FALSE
chr10:114456883-114456884	14.8675	0.952208	2	ACSL5|TCF7L2		METHYLATED	FALSE
chr10:114476947-114476948	19.2379	0.0416837	2	GPAM|TCF7L2		PASS	FALSE
chr10:114479162-114479163	1.17869	0.920771	1	ACSL5		METHYLATED	FALSE
chr10:114489426-114489427	17.7112	0.893871	2	ACSL5|TCF7L2		METHYLATED	FALSE
chr10:114492301-114492302	32.6681	0.816092	3	ACSL5|GPAM|TCF7L2		METHYLATED	FALSE
chr10:114497611-114497612	39.64	0.900441	2	ACSL5|TCF7L2		METHYLATED	FALSE
chr10:114502318-114502319	8.88324	0.815365	2	GPAM|TCF7L2		METHYLATED	FALSE
chr10:114526714-114526715	2.81164	0.744982	1	GPAM		METHYLATED	FALSE
chr10:114535504-114535505	0	0.58489	1	ACSL5		METHYLATED	FALSE
chr10:114536223-114536224	3.04663	0.874692	0			METHYLATED	FALSE
chr10:114551013-114551014	0	0.913089	0			METHYLATED	FALSE
chr10:114571695-114571696	15.7153	0.0414568	1	ACSL5		PASS	FALSE
chr10:114574152-114574153	19.878	0.951981	0			METHYLATED	FALSE
chr10:114574891-114575092	10.5834	0.927025	2	ACSL5|TCF7L2		METHYLATED	FALSE
chr10:114575681-114575682	20.5498	0.0513396	1	TCF7L2		PASS	FALSE
chr10:114580989-114581005	34.1376	0.985064	1	ACSL5		METHYLATED	FALSE
chr10:114591707-114591734	11.9871	0.960714	0			METHYLATED	FALSE
chr10:114604800-114604801	10.8349	0.913976	2	ACSL5|TCF7L2		METHYLATED	FALSE
chr10:114604922-114605002	6.46883	0.892952	2	GPAM|TCF7L2		METHYLATED	FALSE
chr10:114609298-114609299	30.4654	0.880746	0			METHYLATED	FALSE
chr10:114609720-114609721	7.03893	0.903795	1	ACSL5		METHYLATED	FALSE
chr10:114610803-114610804	0	0.954744	0			METHYLATED	FALSE
chr10:114635839-114635840	17.6746	0.0691076	0			NO GENES	FALSE
chr10:114688034-114688035	0	0.915778	0			METHYLATED	FALSE
chr10:114706294-114706295	5.61801	0.486479	2	GPAM|TCF7L2		METHYLATED	FALSE
chr10:114709626-114709761	38.855	0.134542	2	GPAM|TCF7L2		PASS	FALSE
chr10:114709880-114709958	45.9231	0.0284931	2	GPAM|TCF7L2		PASS	FALSE
chr10:114710018-114710130	47.339	0.0777638	1	ACSL5		PASS	FALSE
chr10:114710533-114710612	47.7996	0.0218329	2	GPAM|TCF7L2		PASS	FALSE
chr10:114710815-114710816	49.1952	0.0827649	1	TCF7L2		PASS	FALSE
chr10:114711288-114711289	36.7245	0.0573667	2	ACSL5|TCF7L2		PASS	FALSE
chr10:114711603-114711604	41.7356	0.0991999	1	ACSL5		PASS	FALSE
chr10:114711932-114711933	8.20064	0.0610359	2	ACSL5|TCF7L2		PASS	FALSE
chr10:114712217-114712411	24.047	0.034459	2	ACSL5|TCF7L2		PASS	FALSE
chr10:114712695-114712696	20.5787	0.0437367	3	ACSL5|GPAM|TCF7L2		PASS	FALSE
chr10:114713024-114713188	9.07342	0.0400334	1	TCF7L2		PASS	FALSE
chr10:114718416-114718417	6.56814	0.0418022	1	ACSL5		PASS	FALSE
chr10:114743764-114743765	6.70974	0.866778	1	TCF7L2		METHYLATED	FALSE
chr10:114746071-114746072	1.63998	0.922564	1	ACSL5		METHYLATED	FALSE
chr10:114749470-114749471	16.5408	0.913246	1	ACSL5		METHYLATED	FALSE
chr10:1147630-1147799	17.4088	0.867509	1	DIP2C		METHYLATED	FALSE
chr10:114765022-114765023	5.06572	0.718689	1	ACSL5		METHYLATED	FALSE
chr10:114767609-114767610	30.9848	0.878269	1	GPAM		METHYLATED	FALSE
chr10:114770818-114770819	33.1114	0.850555	0			METHYLATED	FALSE
chr10:114780354-114780355	13.0061	0.893402	3	ACSL5|GPAM|TCF7L2		METHYLATED	FALSE
chr10:114787843-114787844	18.3441	0.789913	2	GPAM|TCF7L2		METHYLATED	FALSE
chr10:1147979-1148122	7.21917	0.807291	0			METHYLATED	FALSE
chr10:114798107-114798108	12.5072	0.762252	0			METHYLATED	FALSE
chr10:114804865-114804866	27.9267	0.675852	1	ACSL5		METHYLATED	FALSE
chr10:114807157-114807158	8.07224	0.861826	2	ACSL5|TCF7L2		METHYLATED	FALSE
chr10:114811073-114811074	21.5733	0.920794	1	ACSL5		METHYLATED	FALSE
chr10:114818235-114818236	20.7367	0.379504	2	ACSL5|TCF7L2		METHYLATED	FALSE
chr10:114819357-114819358	30.0469	0.0833743	3	ACSL5|GPAM|TCF7L2		PASS	FALSE
chr10:114822234-114822235	6.65862	0.944823	1	ACSL5		METHYLATED	FALSE
chr10:114823094-114823095	50.6164	0.921489	1	TCF7L2		METHYLATED	FALSE
chr10:1148270-1148271	19.9063	0.898202	0			METHYLATED	FALSE
chr10:11483241-11483365	0.701737	0.245977	2	CAMK1D|CELF2		PASS	FALSE
chr10:114833720-114833721	22.5761	0.0239957	1	ACSL5		PASS	FALSE
chr10:11483527-11483528	6.29759	0.825477	2	CAMK1D|ECHDC3		METHYLATED	FALSE
chr10:114840177-114840178	26.3162	0.920791	2	ACSL5|GPAM		METHYLATED	FALSE
chr10:114846876-114846877	31.8752	0.215285	0			NO GENES	FALSE
chr10:114853855-114853856	11.87	0.582554	0			METHYLATED	FALSE
chr10:11485460-11485461	20.3085	0.858382	2	CAMK1D|ECHDC3		METHYLATED	FALSE
chr10:11485629-11485772	2.11837	0.601475	2	CAMK1D|CELF2		METHYLATED	FALSE
chr10:114864638-114864639	28.116	0.677171	1	GPAM		METHYLATED	FALSE
chr10:114867635-114867636	7.69099	0.714472	1	ACSL5		METHYLATED	FALSE
chr10:11487096-11487166	4.41212	0.683166	1	CAMK1D		METHYLATED	FALSE
chr10:114871931-114871932	20.1828	0.583186	0			METHYLATED	FALSE
chr10:114877616-114877690	21.7593	0.960584	1	ACSL5		METHYLATED	FALSE
chr10:114878970-114879089	27.0457	0.928111	1	ACSL5		METHYLATED	FALSE
chr10:114879619-114879664	18.2909	0.909967	1	ACSL5		METHYLATED	FALSE
chr10:114886413-114886499	29.2604	0.0216963	1	ACSL5		PASS	FALSE
chr10:114888137-114888138	42.079	0.870189	2	ACSL5|GPAM		METHYLATED	FALSE
chr10:114894792-114894793	0	0.917985	0			METHYLATED	FALSE
chr10:114910810-114910866	74.0278	0.943601	2	ACSL5|TCF7L2		METHYLATED	FALSE
chr10:114911615-114911653	47.1965	0.977706	0			METHYLATED	FALSE
chr10:114912080-114912176	56.4116	0.912905	1	ACSL5		METHYLATED	FALSE
chr10:114918603-114918604	9.39199	0.811712	1	ACSL5		METHYLATED	FALSE
chr10:114922641-114922642	31.1995	0.829678	0			METHYLATED	FALSE
chr10:114925166-114925167	15.4759	0.855636	1	ACSL5		METHYLATED	FALSE
chr10:114925523-114925543	30.3759	0.950279	1	ACSL5		METHYLATED	FALSE
chr10:114925706-114925751	68.5412	0.994905	1	ACSL5		METHYLATED	FALSE
chr10:114926344-114926345	5.39924	0.924061	0			METHYLATED	FALSE
chr10:114938426-114938427	13.2786	0.283657	1	ACSL5		PASS	FALSE
chr10:1149628-1149727	35.2204	0.944644	1	DIP2C		METHYLATED	FALSE
chr10:115015742-115015743	2.26509	0.404644	2	ACSL5|TDRD1		METHYLATED	FALSE
chr10:11503008-11503009	0	0.802554	2	CAMK1D|CELF2		METHYLATED	FALSE
chr10:115033723-115033724	15.8884	0.798136	1	TCF7L2		METHYLATED	FALSE
chr10:11504219-11504220	35.5333	0.928417	1	CELF2		METHYLATED	FALSE
chr10:11504503-11504667	5.68385	0.846098	1	CELF2		METHYLATED	FALSE
chr10:11504794-11504899	16.3427	0.881505	2	CAMK1D|ECHDC3		METHYLATED	FALSE
chr10:11505056-11505057	6.92829	0.877553	1	CAMK1D		METHYLATED	FALSE
chr10:11505280-11505451	36.0275	0.882504	2	CAMK1D|DHTKD1		METHYLATED	FALSE
chr10:11505706-11505766	9.13363	0.971789	1	CAMK1D		METHYLATED	FALSE
chr10:115059021-115059022	15.3001	0.477992	1	VWA2		METHYLATED	FALSE
chr10:11506312-11506313	16.2626	0.904947	3	CAMK1D|CELF2|ECHDC3		METHYLATED	FALSE
chr10:115069483-115069484	29.0856	0.873406	1	VWA2		METHYLATED	FALSE
chr10:115086103-115086104	52.1174	0.0451636	2	TDRD1|VWA2		PASS	FALSE
chr10:11511100-11511101	0.307328	0.914051	1	CELF2		METHYLATED	FALSE
chr10:1151138-1151181	16.3832	0.962372	0			METHYLATED	FALSE
chr10:115141827-115141888	3.10596	0.815505	3	TCF7L2|TDRD1|VWA2		METHYLATED	FALSE
chr10:115144782-115144783	27.3	0.680307	2	TDRD1|VWA2		METHYLATED	FALSE
chr10:11516002-11516003	0	0.78201	0			METHYLATED	FALSE
chr10:115169101-115169102	40.0378	0.970437	1	TDRD1		METHYLATED	FALSE
chr10:11518114-11518115	9.85738	0.91623	1	CELF2		METHYLATED	FALSE
chr10:11526098-11526099	1.29089	0.937331	2	CAMK1D|CELF2		METHYLATED	FALSE
chr10:115311837-115311838	11.8079	0.55055	1	TDRD1		METHYLATED	FALSE
chr10:115312213-115312214	18.9781	0.932063	0			METHYLATED	FALSE
chr10:115312553-115312601	22.2195	0.152231	1	TDRD1		PASS	FALSE
chr10:115313165-115313166	52.8736	0.851347	2	TDRD1|VWA2		METHYLATED	FALSE
chr10:115348546-115348547	39.4643	0.397876	2	AFAP1L2|VWA2		METHYLATED	FALSE
chr10:115354202-115354203	26.0794	0.235746	2	AFAP1L2|VWA2		PASS	FALSE
chr10:115370894-115371056	13.8236	0.860843	1	TCF7L2		METHYLATED	FALSE
chr10:115374182-115374183	17.0899	0.873782	2	AFAP1L2|VWA2		METHYLATED	FALSE
chr10:115388814-115388945	45.7833	0.523129	1	VWA2		METHYLATED	FALSE
chr10:115389448-115389637	50.1722	0.72827	2	AFAP1L2|VWA2		METHYLATED	FALSE
chr10:115391891-115391892	14.2119	0.377202	1	AFAP1L2		METHYLATED	FALSE
chr10:115423757-115423877	7.66523	0.558236	2	TDRD1|VWA2		METHYLATED	FALSE
chr10:115424103-115424104	35.9391	0.847524	2	AFAP1L2|VWA2		METHYLATED	FALSE
chr10:115425233-115425234	12.12	0.876966	2	TDRD1|VWA2		METHYLATED	FALSE
chr10:115425899-115425900	2.38175	0.342741	3	AFAP1L2|TCF7L2|TDRD1		METHYLATED	FALSE
chr10:115438129-115438231	12.3335	0.527808	2	TDRD1|VWA2		METHYLATED	FALSE
chr10:115438884-115439009	81.6343	0.0294277	1	AFAP1L2		PASS	FALSE
chr10:115439257-115439380	54.1338	0.042287	2	AFAP1L2|VWA2		PASS	FALSE
chr10:115439632-115439636	60.5471	0.0548113	3	TCF7L2|TDRD1|VWA2		PASS	FALSE
chr10:115439884-115439885	22.6045	0.0930243	1	TDRD1		PASS	FALSE
chr10:115440146-115440147	51.1012	0.092148	1	VWA2		PASS	FALSE
chr10:115441840-115441841	9.67719	0.921168	1	AFAP1L2		METHYLATED	FALSE
chr10:115442231-115442232	36.3126	0.90285	0			METHYLATED	FALSE
chr10:115468942-115468943	7.3745	0.756875	2	TDRD1|VWA2		METHYLATED	FALSE
chr10:11547855-11547856	21.6106	0.635024	1	CAMK1D		METHYLATED	FALSE
chr10:115510718-115510719	3.41044	0.684681	2	TCF7L2|VWA2		METHYLATED	FALSE
chr10:115510928-115510929	2.59571	0.916712	0			METHYLATED	FALSE
chr10:115511135-115511154	12.6198	0.912184	2	AFAP1L2|TDRD1		METHYLATED	FALSE
chr10:115514781-115514782	25.8905	0.773632	1	AFAP1L2		METHYLATED	FALSE
chr10:1155296-1155297	20.2699	0.812476	1	DIP2C		METHYLATED	FALSE
chr10:115540541-115540542	0.408909	0.773928	3	ABLIM1|AFAP1L2|VWA2		METHYLATED	FALSE
chr10:115580593-115580594	12.3812	0.558929	3	ABLIM1|TDRD1|VWA2		METHYLATED	FALSE
chr10:115594756-115594757	20.8796	0.904195	4	ABLIM1|AFAP1L2|TDRD1|VWA2		METHYLATED	FALSE
chr10:1156113-1156213	4.32702	0.245794	1	DIP2C		PASS	FALSE
chr10:115611817-115611818	35.335	0.913319	1	VWA2		METHYLATED	FALSE
chr10:115612464-115612465	7.22819	0.914749	3	ABLIM1|AFAP1L2|VWA2		METHYLATED	FALSE
chr10:115612802-115612803	14.0174	0.90511	1	VWA2		METHYLATED	FALSE
chr10:115613834-115614023	105.843	0.0553343	2	ABLIM1|AFAP1L2		PASS	FALSE
chr10:115614308-115614417	116.003	0.0524182	3	ABLIM1|AFAP1L2|TCF7L2		PASS	FALSE
chr10:115614541-115614713	19.95	0.0260793	1	VWA2		PASS	FALSE
chr10:115614956-115615083	61.4275	0.0342238	2	TCF7L2|VWA2		PASS	FALSE
chr10:115618670-115618671	0	0.90166	1	VWA2		METHYLATED	FALSE
chr10:1156482-1156595	20.0511	0.829545	1	DIP2C		METHYLATED	FALSE
chr10:11574300-11574304	9.66476	0.911271	1	CAMK1D		METHYLATED	FALSE
chr10:11574616-11574617	23.1159	0.929055	1	CAMK1D		METHYLATED	FALSE
chr10:11575102-11575103	5.32353	0.930709	1	CELF2		METHYLATED	FALSE
chr10:11576398-11576399	15.5463	0.988597	1	CELF2		METHYLATED	FALSE
chr10:115801018-115801019	18.9479	0.883503	3	AFAP1L2|TDRD1|VWA2		METHYLATED	FALSE
chr10:115803542-115803545	44.2757	0.0238322	2	ABLIM1|AFAP1L2		PASS	FALSE
chr10:115803805-115803820	39.2701	0.0374273	2	ABLIM1|AFAP1L2		PASS	FALSE
chr10:115804095-115804096	16.3199	0.627051	2	ABLIM1|AFAP1L2		METHYLATED	FALSE
chr10:115804578-115804579	7.66613	0.906352	1	ABLIM1		METHYLATED	FALSE
chr10:115804968-115804969	11.9054	0.867132	2	ABLIM1|AFAP1L2		METHYLATED	FALSE
chr10:115805442-115805443	22.7995	0.621969	0			METHYLATED	FALSE
chr10:115805676-115805677	2.55879	0.935202	2	ABLIM1|VWA2		METHYLATED	FALSE
chr10:11581379-11581380	14.0179	0.823826	2	CAMK1D|ECHDC3		METHYLATED	FALSE
chr10:115860280-115860311	6.25143	0.906059	2	TDRD1|VWA2		METHYLATED	FALSE
chr10:115860606-115860607	0.391765	0.743614	3	ABLIM1|AFAP1L2|TDRD1		METHYLATED	FALSE
chr10:115860799-115860960	17.6806	0.80617	1	TDRD1		METHYLATED	FALSE
chr10:115861227-115861228	24.4093	0.849642	1	VWA2		METHYLATED	FALSE
chr10:115924177-115924178	8.93639	0.902254	1	VWA2		METHYLATED	FALSE
chr10:115926060-115926061	37.4264	0.858862	1	ABLIM1		METHYLATED	FALSE
chr10:115932823-115932824	17.39	0.759141	2	ABLIM1|TDRD1		METHYLATED	FALSE
chr10:115933628-115933629	100.578	0	3	ABLIM1|AFAP1L2|TDRD1		PASS	FALSE
chr10:115933849-115934004	51.6321	0.0303235	2	ABLIM1|VWA2		PASS	FALSE
chr10:115934037-115934101	95.4657	0.0436328	2	TDRD1|VWA2		PASS	FALSE
chr10:115934411-115934549	60.7938	0.0316085	0			NO GENES	FALSE
chr10:115934681-115934699	62.5476	0.044555	2	ABLIM1|AFAP1L2		PASS	FALSE
chr10:115938729-115938869	18.1717	0.541709	1	ABLIM1		METHYLATED	FALSE
chr10:115938963-115939116	29.3414	0.950508	2	ABLIM1|AFAP1L2		METHYLATED	FALSE
chr10:115939284-115939285	0	0.932528	1	ABLIM1		METHYLATED	FALSE
chr10:115939579-115939718	39.9062	0.840448	2	ABLIM1|VWA2		METHYLATED	FALSE
chr10:115942218-115942219	0	0.901885	0			METHYLATED	FALSE
chr10:115971180-115971181	77.236	0.950007	2	TDRD1|VWA2		METHYLATED	FALSE
chr10:115991467-115991468	46.5534	0.828719	2	TDRD1|VWA2		METHYLATED	FALSE
chr10:115998493-115998494	14.0985	0.829698	2	ABLIM1|VWA2		METHYLATED	FALSE
chr10:115998843-115999022	20.7982	0.0916871	2	ABLIM1|AFAP1L2		PASS	FALSE
chr10:115999174-115999175	74.3227	0.0285968	3	ABLIM1|AFAP1L2|TDRD1		PASS	FALSE
chr10:115999385-115999406	16.8258	0.0596903	2	ABLIM1|AFAP1L2		PASS	FALSE
chr10:115999708-115999709	13.0908	0.836268	1	ABLIM1		METHYLATED	FALSE
chr10:115999916-115999917	31.67	0.85844	1	ABLIM1		METHYLATED	FALSE
chr10:116019713-116019714	38.0476	0.921805	2	ABLIM1|AFAP1L2		METHYLATED	FALSE
chr10:116031419-116031420	16.8005	0.833552	2	AFAP1L2|TDRD1		METHYLATED	FALSE
chr10:116043534-116043535	35.3551	0.858565	3	ABLIM1|TDRD1|VWA2		METHYLATED	FALSE
chr10:116045562-116045563	21.1909	0.778276	3	ABLIM1|AFAP1L2|VWA2		METHYLATED	FALSE
chr10:116045835-116046031	28.3228	0.78125	4	ABLIM1|AFAP1L2|TDRD1|VWA2		METHYLATED	FALSE
chr10:116046732-116046733	29.6132	0.942839	2	AFAP1L2|VWA2		METHYLATED	FALSE
chr10:116049324-116049325	37.1239	0.84771	2	TDRD1|VWA2		METHYLATED	FALSE
chr10:116055721-116055722	64.63	0.903348	2	TDRD1|VWA2		METHYLATED	FALSE
chr10:116064472-116064473	63.2172	0.431875	2	TDRD1|VWA2		METHYLATED	FALSE
chr10:116066521-116066522	14.4728	0.0817822	2	AFAP1L2|TDRD1		PASS	FALSE
chr10:116073949-116073950	18.9556	0.771399	2	TDRD1|VWA2		METHYLATED	FALSE
chr10:116080533-116080534	16.9614	0.571079	2	TDRD1|VWA2		METHYLATED	FALSE
chr10:116097581-116097582	56.7019	0.908119	3	ABLIM1|AFAP1L2|TDRD1		METHYLATED	FALSE
chr10:116103698-116103699	32.4071	0.918372	2	ABLIM1|AFAP1L2		METHYLATED	FALSE
chr10:116109825-116109826	25.7718	0.802649	2	AFAP1L2|TDRD1		METHYLATED	FALSE
chr10:116119207-116119208	11.4344	0.496792	1	AFAP1L2		METHYLATED	FALSE
chr10:116133852-116133853	21.4507	0.747179	0			METHYLATED	FALSE
chr10:116145694-116145695	22.4947	0.902302	1	VWA2		METHYLATED	FALSE
chr10:116153318-116153319	22.7303	0.687117	1	AFAP1L2		METHYLATED	FALSE
chr10:116161327-116161328	19.3415	0.875291	1	AFAP1L2		METHYLATED	FALSE
chr10:11616142-11616143	9.71921	0.832748	2	CAMK1D|ECHDC3		METHYLATED	FALSE
chr10:116162728-116162729	28.5464	0.781867	2	ABLIM1|AFAP1L2		METHYLATED	FALSE
chr10:116163160-116163161	12.8123	0.595728	3	ABLIM1|AFAP1L2|VWA2		METHYLATED	FALSE
chr10:116163392-116163393	9.50951	0.0933	2	ABLIM1|AFAP1L2		PASS	FALSE
chr10:116164122-116164123	41.5589	0.0501053	3	AFAP1L2|TDRD1|VWA2		PASS	FALSE
chr10:116164350-116164351	61.9423	0.0206467	2	ABLIM1|AFAP1L2		PASS	FALSE
chr10:116164598-116164715	26.6353	0.0742705	1	AFAP1L2		PASS	FALSE
chr10:116164849-116164956	3.0523	0.181086	1	ABLIM1		PASS	FALSE
chr10:116165190-116165191	22.2358	0.580267	2	ABLIM1|AFAP1L2		METHYLATED	FALSE
chr10:116168351-116168352	17.6718	0.453076	1	VWA2		METHYLATED	FALSE
chr10:116169561-116169562	33.1343	0.874898	0			METHYLATED	FALSE
chr10:116187407-116187408	12.728	0.902784	2	ABLIM1|AFAP1L2		METHYLATED	FALSE
chr10:116192887-116192888	52.3427	0.918501	2	AFAP1L2|VWA2		METHYLATED	FALSE
chr10:116210169-116210170	59.1193	0.914878	2	TDRD1|VWA2		METHYLATED	FALSE
chr10:116227970-116227971	31.2569	0.92862	3	AFAP1L2|TDRD1|VWA2		METHYLATED	FALSE
chr10:116231251-116231252	82.249	0.0752035	2	AFAP1L2|TDRD1		PASS	FALSE
chr10:116232841-116232842	22.6164	0.874384	2	TDRD1|VWA2		METHYLATED	FALSE
chr10:116264862-116264863	8.72632	0.29408	3	ABLIM1|AFAP1L2|TDRD1		PASS	FALSE
chr10:116279186-116279187	14.9921	0.710794	2	ABLIM1|AFAP1L2		METHYLATED	FALSE
chr10:116282534-116282535	50.2103	0.881166	1	ABLIM1		METHYLATED	FALSE
chr10:116285554-116285555	21.1254	0.757786	1	ABLIM1		METHYLATED	FALSE
chr10:116286411-116286503	79.8918	0.0840232	3	ABLIM1|TDRD1|VWA2		PASS	FALSE
chr10:116286586-116286624	81.6236	0.0279628	0			NO GENES	FALSE
chr10:116286841-116286975	15.9385	0.132903	2	ABLIM1|VWA2		PASS	FALSE
chr10:116287249-116287250	18.3677	0.728732	2	ABLIM1|VWA2		METHYLATED	FALSE
chr10:116298339-116298340	19.3492	0.741704	0			METHYLATED	FALSE
chr10:116301354-116301355	20.968	0.769037	4	ABLIM1|AFAP1L2|TDRD1|VWA2		METHYLATED	FALSE
chr10:116307486-116307552	22.5029	0.903424	1	ABLIM1		METHYLATED	FALSE
chr10:116307714-116307715	33.1211	0.878249	2	TDRD1|VWA2		METHYLATED	FALSE
chr10:11631072-11631073	0	0.917786	2	CAMK1D|CELF2		METHYLATED	FALSE
chr10:116337203-116337204	11.3145	0.392844	1	ABLIM1		METHYLATED	FALSE
chr10:116384079-116384080	8.75995	0.520483	2	ABLIM1|AFAP1L2		METHYLATED	FALSE
chr10:116390942-116390943	0.955356	0.806038	1	ABLIM1		METHYLATED	FALSE
chr10:116391467-116391609	11.8604	0.311759	1	ABLIM1		METHYLATED	FALSE
chr10:116391764-116391844	35.5601	0.0861444	2	ABLIM1|AFAP1L2		PASS	FALSE
chr10:116392066-116392067	47.0941	0.0371123	4	ABLIM1|AFAP1L2|TDRD1|VWA2		PASS	FALSE
chr10:116392602-116392603	11.0383	0.433248	1	VWA2		METHYLATED	FALSE
chr10:116392933-116392934	14.7126	0.072697	2	TDRD1|VWA2		PASS	FALSE
chr10:116393423-116393424	10.4747	0.0802744	1	VWA2		PASS	FALSE
chr10:116394557-116394558	4.68676	0.0787297	0			NO GENES	FALSE
chr10:116398913-116398914	26.7433	0.410959	1	AFAP1L2		METHYLATED	FALSE
chr10:116417809-116417810	27.4152	0.802906	3	AFAP1L2|TDRD1|VWA2		METHYLATED	FALSE
chr10:116418504-116418598	22.7385	0.857883	2	AFAP1L2|VWA2		METHYLATED	FALSE
chr10:116418797-116418798	18.7419	0.909644	0			METHYLATED	FALSE
chr10:116422769-116422770	19.1559	0.772329	1	VWA2		METHYLATED	FALSE
chr10:116444040-116444241	52.18	0.0986789	2	ABLIM1|TDRD1		PASS	FALSE
chr10:116444356-116444464	13.1824	0.0923597	3	ABLIM1|AFAP1L2|TDRD1		PASS	FALSE
chr10:116445398-116445399	4.4559	0.717611	2	ABLIM1|VWA2		METHYLATED	FALSE
chr10:116445691-116445692	9.8108	0.426167	1	VWA2		METHYLATED	FALSE
chr10:116467988-116467989	12.7769	0.480636	2	TDRD1|VWA2		METHYLATED	FALSE
chr10:116473420-116473421	1.42517	0.903798	1	VWA2		METHYLATED	FALSE
chr10:116475283-116475284	1.16672	0.223461	1	ABLIM1		PASS	FALSE
chr10:11650681-11650682	3.96536	0.801973	1	CAMK1D		METHYLATED	FALSE
chr10:116514555-116514556	0	0.178764	2	ABLIM1|TDRD1		PASS	FALSE
chr10:11652640-11652641	0	0.0466266	1	CAMK1D		PASS	FALSE
chr10:116527201-116527202	20.0658	0.0420026	2	ABLIM1|AFAP1L2		PASS	FALSE
chr10:116527650-116527796	65.0021	0.031248	1	ABLIM1		PASS	FALSE
chr10:116528187-116528364	4.43603	0.17531	3	ABLIM1|AFAP1L2|TDRD1		PASS	FALSE
chr10:116528581-116528582	2.32931	0.798877	2	ABLIM1|VWA2		METHYLATED	FALSE
chr10:11652950-11652951	67.3253	0.034851	1	CELF2		PASS	FALSE
chr10:11653237-11653238	72.0436	0.0166768	3	CAMK1D|DHTKD1|ECHDC3		PASS	FALSE
chr10:11653476-11653629	9.56035	0.043616	1	CELF2		PASS	FALSE
chr10:11653932-11653986	44.2943	0.0267349	3	CAMK1D|DHTKD1|ECHDC3		PASS	FALSE
chr10:116581112-116581249	2.22479	0.150397	1	VWA2		PASS	FALSE
chr10:116581305-116581359	28.2158	0.0379753	2	AFAP1L2|VWA2		PASS	FALSE
chr10:116581808-116581830	45.247	0.0759708	3	ABLIM1|AFAP1L2|TDRD1		PASS	FALSE
chr10:116582297-116582470	90.7319	0.0465077	2	ABLIM1|AFAP1L2		PASS	FALSE
chr10:116585424-116585425	28.4998	0.930164	2	ABLIM1|VWA2		METHYLATED	FALSE
chr10:116616356-116616357	13.0157	0.893878	2	TDRD1|VWA2		METHYLATED	FALSE
chr10:116622684-116622685	27.075	0.88565	2	ABLIM1|TDRD1		METHYLATED	FALSE
chr10:116634841-116634878	4.37791	0.903866	2	ABLIM1|VWA2		METHYLATED	FALSE
chr10:116636356-116636357	21.8879	0.509337	2	TDRD1|VWA2		METHYLATED	FALSE
chr10:116636907-116637039	17.3384	0.0504733	1	TDRD1		PASS	FALSE
chr10:116640938-116640939	57.8156	0.911932	3	ABLIM1|AFAP1L2|TDRD1		METHYLATED	FALSE
chr10:116659330-116659331	13.6725	0.0778307	2	TDRD1|VWA2		PASS	FALSE
chr10:1166782-1166868	13.89	0.872934	1	DIP2C		METHYLATED	FALSE
chr10:116697070-116697071	5.15752	0.110714	2	TDRD1|VWA2		PASS	FALSE
chr10:116697604-116697605	12.2399	0.0512204	1	ABLIM1		PASS	FALSE
chr10:116697894-116697986	96.0486	0.0518373	1	VWA2		PASS	FALSE
chr10:116698168-116698169	60.3623	0.0569822	2	ABLIM1|VWA2		PASS	FALSE
chr10:116698331-116698452	78.6702	0.0278137	4	ABLIM1|AFAP1L2|TDRD1|VWA2		PASS	FALSE
chr10:1166994-1166995	21.63	0.9349	1	DIP2C		METHYLATED	FALSE
chr10:1167487-1167545	26.0225	0.86596	1	DIP2C		METHYLATED	FALSE
chr10:1167688-1167787	10.9769	0.912342	1	DIP2C		METHYLATED	FALSE
chr10:116823300-116823301	7.92822	0.345956	2	TDRD1|VWA2		METHYLATED	FALSE
chr10:116852186-116852187	5.41383	0.131891	2	ABLIM1|AFAP1L2		PASS	FALSE
chr10:116852470-116852471	19.3333	0.18258	2	ABLIM1|AFAP1L2		PASS	FALSE
chr10:116852687-116852866	45.4267	0.0330886	0			NO GENES	FALSE
chr10:116853118-116853119	25.7416	0.0527003	2	ABLIM1|AFAP1L2		PASS	FALSE
chr10:116853468-116853469	37.8729	0.0208032	2	ABLIM1|AFAP1L2		PASS	FALSE
chr10:116853664-116853815	28.9134	0.476485	1	AFAP1L2		METHYLATED	FALSE
chr10:116854028-116854029	17.1224	0.176327	2	ABLIM1|AFAP1L2		PASS	FALSE
chr10:116856408-116856409	0	0.601053	1	TDRD1		METHYLATED	FALSE
chr10:11727286-11727287	10.675	0.0344689	1	CAMK1D		PASS	FALSE
chr10:1174817-1175001	18.3769	0.77655	1	DIP2C		METHYLATED	FALSE
chr10:11755103-11755104	7.56365	0.720181	1	CAMK1D		METHYLATED	FALSE
chr10:1175639-1175756	4.63959	0.937364	0			METHYLATED	FALSE
chr10:117586620-117586621	24.4871	0.835625	1	C10orf82		METHYLATED	FALSE
chr10:1176099-1176150	0	0.919799	0			METHYLATED	FALSE
chr10:117642441-117642442	37.9801	0.510195	3	C10orf82|PNLIP|PNLIPRP1		METHYLATED	FALSE
chr10:1176574-1176575	19.6713	0.869504	1	DIP2C		METHYLATED	FALSE
chr10:117662822-117662823	24.992	0.297977	3	C10orf82|PNLIP|PNLIPRP1		PASS	FALSE
chr10:117697078-117697079	11.6538	0.643354	0			METHYLATED	FALSE
chr10:117715809-117715810	19.2181	0.371316	0			METHYLATED	FALSE
chr10:117735350-117735351	14.8553	0.600459	1	HSPA12A		METHYLATED	FALSE
chr10:117754806-117754807	47.6608	0.597019	2	C10orf82|HSPA12A		METHYLATED	FALSE
chr10:11780853-11780854	0	1	0			METHYLATED	FALSE
chr10:117817567-117817645	21.2369	0.81776	1	C10orf82		METHYLATED	FALSE
chr10:117817889-117817890	12.6309	0.841594	1	HSPA12A		METHYLATED	FALSE
chr10:117818509-117818510	32.9898	0.694509	1	C10orf82		METHYLATED	FALSE
chr10:117819599-117819600	23.9781	0.663631	1	HSPA12A		METHYLATED	FALSE
chr10:11783794-11783849	2.61735	0.682309	3	CAMK1D|CELF2|ECHDC3		METHYLATED	FALSE
chr10:11783974-11784059	14.6802	0.313849	1	ECHDC3		METHYLATED	FALSE
chr10:11784140-11784254	9.79374	0.51309	1	ECHDC3		METHYLATED	FALSE
chr10:11784408-11784474	22.997	0.593266	3	CAMK1D|DHTKD1|ECHDC3		METHYLATED	FALSE
chr10:11784920-11784921	17.2249	0.786302	2	CAMK1D|ECHDC3		METHYLATED	FALSE
chr10:11785161-11785162	23.9955	0.797093	3	CAMK1D|DHTKD1|ECHDC3		METHYLATED	FALSE
chr10:117881035-117881036	2.14969	0.84484	2	C10orf82|GFRA1		METHYLATED	FALSE
chr10:117884227-117884228	23.5573	0.561076	2	PNLIP|PNLIPRP1		METHYLATED	FALSE
chr10:117884825-117884826	39.4764	0.599109	1	HSPA12A		METHYLATED	FALSE
chr10:117884933-117885029	9.27941	0.76062	0			METHYLATED	FALSE
chr10:117886935-117886936	13.1389	0.673941	3	C10orf82|HSPA12A|PNLIPRP1		METHYLATED	FALSE
chr10:117887197-117887198	17.6673	0.514561	1	C10orf82		METHYLATED	FALSE
chr10:117897141-117897142	24.5014	0.785999	3	C10orf82|PNLIP|PNLIPRP1		METHYLATED	FALSE
chr10:11789810-11789811	21.4474	0.931499	2	CAMK1D|CELF2		METHYLATED	FALSE
chr10:117953295-117953296	8.87784	0.908779	1	VAX1		METHYLATED	FALSE
chr10:117969992-117969993	14.8536	0.773383	2	GFRA1|HSPA12A		METHYLATED	FALSE
chr10:11797422-11797551	25.9466	0.960754	1	CAMK1D		METHYLATED	FALSE
chr10:117997713-117997780	18.4519	0.710357	2	GFRA1|HSPA12A		METHYLATED	FALSE
chr10:118015561-118015562	23.5026	0.49053	3	HSPA12A|PNLIP|PNLIPRP1		METHYLATED	FALSE
chr10:118030848-118030971	4.08102	0.366069	3	GFRA1|HSPA12A|VAX1		METHYLATED	FALSE
chr10:118031153-118031257	18.7871	0.125112	3	C10orf82|GFRA1|VAX1		PASS	FALSE
chr10:118031632-118031655	11.9503	0.0663095	3	C10orf82|GFRA1|VAX1		PASS	FALSE
chr10:118031864-118031951	0.87451	0.0365889	3	C10orf82|GFRA1|HSPA12A		PASS	FALSE
chr10:118032033-118032082	6.82311	0.042561	1	VAX1		PASS	FALSE
chr10:118032330-118032356	4.5779	0.053401	2	GFRA1|VAX1		PASS	FALSE
chr10:118032626-118032627	6.2346	0.0387144	2	GFRA1|VAX1		PASS	FALSE
chr10:118032872-118032988	0	0.0288717	2	GFRA1|HSPA12A		PASS	FALSE
chr10:118033115-118033116	5.37335	0.0714197	2	GFRA1|HSPA12A		PASS	FALSE
chr10:118033273-118033371	17.6515	0.0580018	3	C10orf82|GFRA1|HSPA12A		PASS	FALSE
chr10:118033581-118033763	9.09431	0.0307074	2	GFRA1|HSPA12A		PASS	FALSE
chr10:118033902-118034032	4.77289	0.0697425	2	GFRA1|HSPA12A		PASS	FALSE
chr10:118034357-118034358	4.03823	0.135005	2	GFRA1|VAX1		PASS	FALSE
chr10:11805122-11805283	30.6186	0.773921	1	CAMK1D		METHYLATED	FALSE
chr10:11805648-11805649	15.1135	0.76648	1	CAMK1D		METHYLATED	FALSE
chr10:118082519-118082520	0	0.401283	0			METHYLATED	FALSE
chr10:118083701-118083702	3.69168	0.860347	4	C10orf82|GFRA1|HSPA12A|VAX1		METHYLATED	FALSE
chr10:118083818-118083922	17.6824	0.88884	1	HSPA12A		METHYLATED	FALSE
chr10:118084109-118084110	6.79578	0.618967	2	C10orf82|VAX1		METHYLATED	FALSE
chr10:118084202-118084321	13.3534	0.595311	3	C10orf82|HSPA12A|VAX1		METHYLATED	FALSE
chr10:118084504-118084588	5.90661	0.47417	1	C10orf82		METHYLATED	FALSE
chr10:118138962-118138963	10.1476	0.437941	2	C10orf82|HSPA12A		METHYLATED	FALSE
chr10:118154109-118154248	46.689	0.427381	3	C10orf82|PNLIP|PNLIPRP1		METHYLATED	FALSE
chr10:118186901-118187089	15.8754	0.213379	2	C10orf82|VAX1		PASS	FALSE
chr10:118246635-118246636	5.88583	0.776486	1	GFRA1		METHYLATED	FALSE
chr10:11825471-11825507	6.0063	0.579592	2	CAMK1D|CELF2		METHYLATED	FALSE
chr10:11825679-11825796	7.60476	0.564158	1	CELF2		METHYLATED	FALSE
chr10:118301448-118301449	19.153	0.440988	2	C10orf82|HSPA12A		METHYLATED	FALSE
chr10:118304534-118304611	8.43215	0.0915725	4	C10orf82|EMX2|PNLIP|VAX1		PASS	FALSE
chr10:118305388-118305478	12.601	0.50399	5	C10orf82|EMX2|HSPA12A|PNLIP|VAX1		METHYLATED	FALSE
chr10:118314410-118314411	17.9823	0.859159	3	C10orf82|EMX2|VAX1		METHYLATED	FALSE
chr10:118349430-118349588	46.6946	0.344995	2	EMX2|VAX1		METHYLATED	FALSE
chr10:118350377-118350476	8.76266	0.329433	4	C10orf82|EMX2|GFRA1|VAX1		METHYLATED	FALSE
chr10:118350608-118350609	3.89722	0.655216	3	EMX2|GFRA1|VAX1		METHYLATED	FALSE
chr10:118366665-118366666	5.10444	0.885593	3	C10orf82|EMX2|VAX1		METHYLATED	FALSE
chr10:118368264-118368265	4.80162	0.812966	3	C10orf82|EMX2|VAX1		METHYLATED	FALSE
chr10:118368634-118368635	19.3332	0.952567	2	GFRA1|HSPA12A		METHYLATED	FALSE
chr10:118368986-118368987	11.4669	0.612892	4	C10orf82|EMX2|HSPA12A|PNLIP		METHYLATED	FALSE
chr10:118369423-118369424	8.19579	0.0801901	2	GFRA1|HSPA12A		PASS	FALSE
chr10:118369843-118369984	46.74	0.848371	1	HSPA12A		METHYLATED	FALSE
chr10:118380175-118380178	8.58511	0.908783	2	C10orf82|GFRA1		METHYLATED	FALSE
chr10:118380345-118380397	9.72711	0.643559	3	C10orf82|EMX2|VAX1		METHYLATED	FALSE
chr10:118381044-118381045	24.4179	0.458492	3	C10orf82|EMX2|VAX1		METHYLATED	FALSE
chr10:118384411-118384412	18.8929	0.183487	4	C10orf82|EMX2|HSPA12A|VAX1		PASS	FALSE
chr10:118387095-118387208	2.76154	0.715829	4	C10orf82|GFRA1|HSPA12A|VAX1		METHYLATED	FALSE
chr10:118387327-118387519	4.97792	0.613991	2	GFRA1|HSPA12A		METHYLATED	FALSE
chr10:118390497-118390498	26.6171	0.705003	3	C10orf82|EMX2|VAX1		METHYLATED	FALSE
chr10:118395444-118395445	7.92711	0.551374	3	C10orf82|EMX2|VAX1		METHYLATED	FALSE
chr10:118404628-118404629	29.2449	0.940464	4	C10orf82|EMX2|GFRA1|VAX1		METHYLATED	FALSE
chr10:118425627-118425628	37.597	0.863645	4	C10orf82|GFRA1|HSPA12A|VAX1		METHYLATED	FALSE
chr10:118427597-118427598	44.1974	0.412106	5	C10orf82|EMX2|GFRA1|PNLIP|PNLIPRP1		METHYLATED	FALSE
chr10:118428651-118428652	39.9676	0.825181	3	EMX2|HSPA12A|VAX1		METHYLATED	FALSE
chr10:118429452-118429486	54.4118	0.930064	2	GFRA1|HSPA12A		METHYLATED	FALSE
chr10:118429648-118429659	5.95832	0.920816	2	GFRA1|HSPA12A		METHYLATED	FALSE
chr10:118429813-118429953	30.0474	0.915691	3	GFRA1|HSPA12A|PNLIPRP1		METHYLATED	FALSE
chr10:118430927-118430928	39.767	0.404091	3	EMX2|GFRA1|PNLIPRP1		METHYLATED	FALSE
chr10:118433149-118433150	32.8154	0.891402	1	GFRA1		METHYLATED	FALSE
chr10:118434451-118434551	61.556	0.915966	4	C10orf82|EMX2|GFRA1|VAX1		METHYLATED	FALSE
chr10:118434728-118434729	47.4276	0.980245	2	C10orf82|EMX2		METHYLATED	FALSE
chr10:118448111-118448112	50.3676	0.916288	5	C10orf82|GFRA1|HSPA12A|PNLIPRP1|VAX1		METHYLATED	FALSE
chr10:118467026-118467027	43.276	0.795883	1	EMX2		METHYLATED	FALSE
chr10:11846900-11846901	4.49433	0.972368	1	CAMK1D		METHYLATED	FALSE
chr10:11847111-11847112	2.88427	0.388301	1	DHTKD1		METHYLATED	FALSE
chr10:118493077-118493078	15.1123	0.893497	3	C10orf82|GFRA1|HSPA12A		METHYLATED	FALSE
chr10:118498607-118498608	20.1027	0.894973	3	EMX2|GFRA1|HSPA12A		METHYLATED	FALSE
chr10:118500755-118500870	34.3983	0.813701	5	C10orf82|GFRA1|HSPA12A|PNLIP|PNLIPRP1		METHYLATED	FALSE
chr10:118501507-118501508	148.411	0.0408415	3	HSPA12A|PNLIP|PNLIPRP1		PASS	FALSE
chr10:118502243-118502244	111.689	0.0152429	2	EMX2|HSPA12A		PASS	FALSE
chr10:118502705-118502706	57.51	0.0411206	2	EMX2|HSPA12A		PASS	FALSE
chr10:118505046-118505047	19.202	0.873223	3	C10orf82|EMX2|GFRA1		METHYLATED	FALSE
chr10:118506882-118506883	0	0.770374	0			METHYLATED	FALSE
chr10:118544342-118544343	41.7588	0.896703	3	C10orf82|EMX2|VAX1		METHYLATED	FALSE
chr10:118547556-118547725	41.4072	0.121759	2	GFRA1|HSPA12A		PASS	FALSE
chr10:118547802-118547892	95.3673	0.03187	2	EMX2|HSPA12A		PASS	FALSE
chr10:118551426-118551427	2.82794	0.594686	4	C10orf82|EMX2|GFRA1|PNLIPRP1		METHYLATED	FALSE
chr10:118562628-118562798	27.6504	0.918239	3	C10orf82|EMX2|HSPA12A		METHYLATED	FALSE
chr10:118563110-118563277	36.2711	0.893083	4	GFRA1|HSPA12A|PNLIP|PNLIPRP1		METHYLATED	FALSE
chr10:118563568-118563569	23.9272	0.614329	4	C10orf82|GFRA1|HSPA12A|VAX1		METHYLATED	FALSE
chr10:118563720-118563860	18.5806	0.889478	2	EMX2|GFRA1		METHYLATED	FALSE
chr10:118569479-118569609	38.3288	0.483683	2	EMX2|VAX1		METHYLATED	FALSE
chr10:118576115-118576159	13.4681	0.891112	4	EMX2|GFRA1|HSPA12A|PNLIP		METHYLATED	FALSE
chr10:118586556-118586557	48.8039	0.780904	1	HSPA12A		METHYLATED	FALSE
chr10:118591023-118591024	16.7989	0.360014	4	C10orf82|EMX2|HSPA12A|VAX1		METHYLATED	FALSE
chr10:118591438-118591439	55.086	0.891392	6	C10orf82|GFRA1|HSPA12A|PNLIP|PNLIPRP1|VAX1		METHYLATED	FALSE
chr10:118594572-118594608	55.6364	0.957399	1	HSPA12A		METHYLATED	FALSE
chr10:118597660-118597661	36.8188	0.858591	2	HSPA12A|VAX1		METHYLATED	FALSE
chr10:118608138-118608139	15.6265	0.945801	3	EMX2|PNLIP|VAX1		METHYLATED	FALSE
chr10:118608698-118608842	35.5025	0.0563592	1	VAX1		PASS	FALSE
chr10:118609145-118609262	41.828	0.0288193	2	HSPA12A|VAX1		PASS	FALSE
chr10:118609402-118609403	31.0907	0.117193	2	C10orf82|HSPA12A		PASS	FALSE
chr10:118609728-118609843	25.1361	0.453685	3	C10orf82|GFRA1|HSPA12A		METHYLATED	FALSE
chr10:118609965-118609966	36.1623	0.551007	2	GFRA1|HSPA12A		METHYLATED	FALSE
chr10:118610187-118610188	63.961	0.991649	4	C10orf82|EMX2|PNLIPRP1|VAX1		METHYLATED	FALSE
chr10:118613133-118613134	24.3102	0.878647	1	HSPA12A		METHYLATED	FALSE
chr10:118633633-118633634	21.5793	0.925641	3	C10orf82|EMX2|HSPA12A		METHYLATED	FALSE
chr10:118639701-118639702	0	0.846059	2	C10orf82|EMX2		METHYLATED	FALSE
chr10:11864468-11864469	0	0.741599	0			METHYLATED	FALSE
chr10:118646037-118646038	43.5501	0.922352	1	PNLIP		METHYLATED	FALSE
chr10:11865142-11865200	14.1164	0.0720375	3	CAMK1D|DHTKD1|ECHDC3		PASS	FALSE
chr10:118652838-118652982	40.7353	0.856766	2	GFRA1|VAX1		METHYLATED	FALSE
chr10:118654150-118654151	49.1254	0.892383	4	C10orf82|EMX2|PNLIP|PNLIPRP1		METHYLATED	FALSE
chr10:11865525-11865526	0	0.033426	0			NO GENES	FALSE
chr10:11865805-11865806	1.78644	0.0636795	0			NO GENES	FALSE
chr10:11866199-11866200	10.527	0.0929548	3	CAMK1D|DHTKD1|ECHDC3		PASS	FALSE
chr10:11866910-11866972	2.66212	0.697941	2	CAMK1D|DHTKD1		METHYLATED	FALSE
chr10:118734132-118734133	23.8208	0.203348	2	EMX2|HSPA12A		PASS	FALSE
chr10:118735446-118735447	39.4068	0.909555	1	EMX2		METHYLATED	FALSE
chr10:118764201-118764202	14.1197	0.198995	1	EMX2		PASS	FALSE
chr10:118764521-118764522	138.664	0.0533935	4	EMX2|PNLIP|PNLIPRP1|VAX1		PASS	FALSE
chr10:118765099-118765175	39.1104	0.114918	3	EMX2|HSPA12A|PNLIPRP1		PASS	FALSE
chr10:118765220-118765336	53.3363	0.0236073	3	GFRA1|HSPA12A|PNLIP		PASS	FALSE
chr10:118765597-118765598	57.1516	0.347609	1	EMX2		METHYLATED	FALSE
chr10:118855542-118855543	2.59606	0.922227	3	C10orf82|HSPA12A|VAX1		METHYLATED	FALSE
chr10:118882764-118882765	5.01404	0.53528	3	C10orf82|EMX2|VAX1		METHYLATED	FALSE
chr10:118885636-118885754	23.6857	0.68387	3	EMX2|HSPA12A|VAX1		METHYLATED	FALSE
chr10:118886279-118886280	15.0695	0.857522	2	EMX2|VAX1		METHYLATED	FALSE
chr10:118889589-118889590	21.1892	0.69916	4	C10orf82|HSPA12A|PNLIPRP1|VAX1		METHYLATED	FALSE
chr10:118890977-118891091	45.136	0.797988	4	C10orf82|PNLIP|PNLIPRP1|VAX1		METHYLATED	FALSE
chr10:118891266-118891356	14.6077	0.850733	3	GFRA1|HSPA12A|VAX1		METHYLATED	FALSE
chr10:118891601-118891707	13.6633	0.959145	3	C10orf82|GFRA1|HSPA12A		METHYLATED	FALSE
chr10:118892211-118892212	18.1643	0.972663	3	C10orf82|GFRA1|VAX1		METHYLATED	FALSE
chr10:118892423-118892582	31.7813	0.936273	3	C10orf82|GFRA1|VAX1		METHYLATED	FALSE
chr10:118892869-118892893	2.79997	0.489217	3	C10orf82|GFRA1|VAX1		METHYLATED	FALSE
chr10:118893138-118893225	17.7253	0.881063	2	GFRA1|VAX1		METHYLATED	FALSE
chr10:118893430-118893603	9.6764	0.927247	2	C10orf82|HSPA12A		METHYLATED	FALSE
[truncated: 236,912+ more rows]

## Sheet: Gene Criteria
Gene Name	A549 Expression (FPKM)	Expression Level	MethNet Model R2	MethNet Mode Filter
A1BG	6.48333	HIGH	0.385812	FAIL
A2M	0.01	LOW	0.472618	PASS
A2ML1	0	LOW	0.33851	FAIL
A4GALT	4.97	HIGH	0.430994	PASS
AACS	12.5967	HIGH	0.674797	PASS
AADAC	9.75333	HIGH	0.319374	FAIL
AADAT	6.10333	HIGH	0.359608	FAIL
AASS	0.0333333	LOW	0.404237	PASS
AATK	0.276667	LOW	0.548488	PASS
ABAT	0.42	LOW	0.467037	PASS
ABCA10	0.12	LOW	0.221246	FAIL
ABCA1	2.54333	HIGH	0.248386	FAIL
ABCA13	0	LOW	0.345383	FAIL
ABCA2	15.9	HIGH	0.536159	PASS
ABCA3	6.32667	HIGH	0.578457	PASS
ABCA4	0.16	LOW	0.305698	FAIL
ABCA5	2.83667	HIGH	0.343741	FAIL
ABCA6	0.02	LOW	0.360165	FAIL
ABCA8	0.26	LOW	0.337277	FAIL
ABCA9	0.01	LOW	0.310981	FAIL
ABCB1	0.0433333	LOW	0.292202	FAIL
ABCB4	0.0133333	LOW	0.273471	FAIL
ABCB5	0	LOW	0.26777	FAIL
ABCB6	33.6433	HIGH	0.406677	PASS
ABCC2	114.653	HIGH	0.341017	FAIL
ABCC3	165.097	HIGH	0.507008	PASS
ABCC4	16.0033	HIGH	0.331081	FAIL
ABCC6	2.28	HIGH	0.326651	FAIL
ABCC9	0.00333333	LOW	0.303853	FAIL
ABCD2	0.00333333	LOW	0.297457	FAIL
ABCG1	1.15	HIGH	0.47152	PASS
ABCG2	18.4533	HIGH	0.276992	FAIL
ABCG4	0.243333	LOW	0.283093	FAIL
ABCG5	0	LOW	0.258472	FAIL
ABHD1	0.653333	LOW	0.307369	FAIL
ABI3	0	LOW	0.496914	PASS
ABI3BP	1.01667	HIGH	0.358977	FAIL
ABLIM1	14.4667	HIGH	0.568559	PASS
ABLIM2	0.223333	LOW	0.58088	PASS
ABLIM3	2.29	HIGH	0.504186	PASS
ABO	0	LOW	0.357769	FAIL
ABR	47.85	HIGH	0.571697	PASS
ABTB2	10.4267	HIGH	0.357791	FAIL
ACAA2	31.7833	HIGH	0.582726	PASS
ACADL	0.0166667	LOW	0.282939	FAIL
ACAN	0.0166667	LOW	0.185231	FAIL
ACAP1	1.04	HIGH	0.641726	PASS
ACAT2	26.5533	HIGH	0.529894	PASS
ACBD7	0.913333	LOW	0.257614	FAIL
ACCS	17.21	HIGH	0.379487	FAIL
ACE	0.25	LOW	0.287294	FAIL
ACE2	0.00666667	LOW	0.204323	FAIL
ACER2	0.796667	LOW	0.0875466	FAIL
ACHE	0.486667	LOW	0.417806	PASS
ACMSD	0.0266667	LOW	0.253404	FAIL
ACOT11	1.08	HIGH	0.380332	FAIL
ACOT4	1.03	HIGH	0.319174	FAIL
ACOT6	0	LOW	0.324317	FAIL
ACOT7	32.08	HIGH	0.558359	PASS
ACOX2	2.90667	HIGH	0.551013	PASS
ACP5	0	LOW	0.357644	FAIL
ACPP	0.0633333	LOW	0.221268	FAIL
ACRBP	0.21	LOW	0.369581	FAIL
ACRV1	0.0733333	LOW	0.338564	FAIL
ACSBG1	0.0466667	LOW	0.185	FAIL
ACSF2	13.4933	HIGH	0.625303	PASS
ACSL4	21.53	HIGH	0.172104	FAIL
ACSL5	0.06	LOW	0.623552	PASS
ACSL6	0.04	LOW	0.35638	FAIL
ACSM1	0	LOW	0.312784	FAIL
ACSM3	2	HIGH	0.346296	FAIL
ACSM5	0	LOW	0.347702	FAIL
ACSS1	5.06333	HIGH	0.483226	PASS
ACSS2	13.6667	HIGH	0.289115	FAIL
ACSS3	0.05	LOW	0.561241	PASS
ACTA1	0.136667	LOW	0.126533	FAIL
ACTA2	18.46	HIGH	0.430126	PASS
ACTC1	0.563333	LOW	0.154002	FAIL
ACTG2	0.24	LOW	0.319537	FAIL
ACTN1	166.33	HIGH	0.612629	PASS
ACTN2	0	LOW	0.212257	FAIL
ACTR3C	0.336667	LOW	0.375128	FAIL
ACVR1C	0.0166667	LOW	0.226223	FAIL
ACY3	0.59	LOW	0.444003	PASS
ACYP1	21.2033	HIGH	0.281955	FAIL
ADAD2	0	LOW	0.201745	FAIL
ADAM11	1.48	HIGH	0.40341	PASS
ADAM12	3.05333	HIGH	0.413892	PASS
ADAM19	9.92333	HIGH	0.433644	PASS
ADAM21	0.0266667	LOW	0.134938	FAIL
ADAM22	0.296667	LOW	0.242711	FAIL
ADAM23	5.7	HIGH	0.391737	FAIL
ADAM28	0.05	LOW	0.390051	FAIL
ADAM32	0.44	LOW	0.303626	FAIL
ADAM33	0.09	LOW	0.371746	FAIL
ADAM8	2.95667	HIGH	0.507378	PASS
ADAMDEC1	0	LOW	0.342757	FAIL
ADAMTS10	34.8933	HIGH	0.522919	PASS
ADAMTS12	3.71	HIGH	0.245337	FAIL
ADAMTS13	0.796667	LOW	0.377705	FAIL
ADAMTS14	0.03	LOW	0.370605	FAIL
ADAMTS15	2.54667	HIGH	0.310732	FAIL
ADAMTS16	0.513333	LOW	0.233088	FAIL
ADAMTS17	0.0266667	LOW	0.549526	PASS
ADAMTS18	0.0133333	LOW	0.208499	FAIL
ADAMTS19	0	LOW	0.326981	FAIL
ADAMTS1	0.1	LOW	0.232044	FAIL
ADAMTS2	0.0166667	LOW	0.351526	FAIL
ADAMTS3	0.00333333	LOW	0.284619	FAIL
ADAMTS4	0.00333333	LOW	0.291676	FAIL
ADAMTS5	0	LOW	0.293049	FAIL
ADAMTS6	0.196667	LOW	0.192057	FAIL
ADAMTS7	1.91667	HIGH	0.391633	FAIL
ADAMTS8	0.2	LOW	0.279213	FAIL
ADAMTS9	0.54	LOW	0.342829	FAIL
ADAMTSL1	0.01	LOW	0.228843	FAIL
ADAMTSL2	0	LOW	0.352125	FAIL
ADAMTSL3	0.283333	LOW	0.253218	FAIL
ADAMTSL4	1.04333	HIGH	0.416966	PASS
ADAMTSL5	2.21667	HIGH	0.41447	PASS
ADAP1	1.21333	HIGH	0.591608	PASS
ADAP2	2.35	HIGH	0.4155	PASS
ADAT1	29.2567	HIGH	0.0428166	FAIL
ADCY10	0.03	LOW	0.343789	FAIL
ADCY1	0.973333	LOW	0.513872	PASS
ADCY2	0	LOW	0.411083	PASS
ADCY3	39.67	HIGH	0.451014	PASS
ADCY4	0.00666667	LOW	0.447313	PASS
ADCY5	0.303333	LOW	0.4746	PASS
ADCY6	12.7667	HIGH	0.652333	PASS
ADCY7	11.53	HIGH	0.531994	PASS
ADCY8	0.00333333	LOW	0.339544	FAIL
ADCYAP1	0	LOW	0.0937717	FAIL
ADCYAP1R1	0.00666667	LOW	0.184697	FAIL
ADD2	13.0333	HIGH	0.39283	FAIL
ADH1A	0	LOW	0.257395	FAIL
ADH1B	0	LOW	0.280383	FAIL
ADH1C	0	LOW	0.320526	FAIL
ADH4	0.0133333	LOW	0.247632	FAIL
ADH6	0.0666667	LOW	0.3333	FAIL
ADHFE1	0.39	LOW	0.438852	PASS
ADM	48.5933	HIGH	0.252845	FAIL
ADM2	0.343333	LOW	0.405389	PASS
ADORA1	1.11333	HIGH	0.492615	PASS
ADORA2B	3.95	HIGH	0.362981	FAIL
ADPRH	2.44333	HIGH	0.506513	PASS
ADPRHL1	7.53333	HIGH	0.47968	PASS
ADRA1B	5.42333	HIGH	0.323384	FAIL
ADRA1D	1.52333	HIGH	0.249734	FAIL
ADRA2A	0.00333333	LOW	0.316708	FAIL
ADRA2B	0.0333333	LOW	0.305396	FAIL
ADRA2C	2.80333	HIGH	0.459223	PASS
ADRB1	0.44	LOW	0.31885	FAIL
ADRB2	0.263333	LOW	0.438109	PASS
ADSSL1	4.75	HIGH	0.467608	PASS
AEBP1	0.0133333	LOW	0.418059	PASS
AFAP1	21.76	HIGH	0.605872	PASS
AFAP1L1	2.21	HIGH	0.418217	PASS
AFAP1L2	19.2867	HIGH	0.500141	PASS
AFF2	0	LOW	0.275997	FAIL
AFF3	0	LOW	0.519287	PASS
AFMID	29.2233	HIGH	0.718751	PASS
AFP	2.82	HIGH	0.222487	FAIL
AGA	17.0567	HIGH	0.314453	FAIL
AGAP2	0.2	LOW	0.587599	PASS
AGBL2	1.40667	HIGH	0.218997	FAIL
AGBL3	1.88333	HIGH	0.171557	FAIL
AGBL4	0	LOW	0.21467	FAIL
AGER	1.26333	HIGH	0.247145	FAIL
AGFG2	19.2567	HIGH	0.699184	PASS
AGMAT	8.23	HIGH	0.507213	PASS
AGPAT4	1.21	HIGH	0.493319	PASS
AGRN	59.49	HIGH	0.588303	PASS
AGRP	0.01	LOW	0.362041	FAIL
AGT	0.0266667	LOW	0.388941	FAIL
AGTR1	0.586667	LOW	0.372319	FAIL
AGXT	0	LOW	0.346039	FAIL
AHNAK2	27.0033	HIGH	0.598132	PASS
AHNAK	32.1467	HIGH	0.510928	PASS
AHR	6.15667	HIGH	0.33821	FAIL
AHRR	1.26	HIGH	0.419894	PASS
AIF1	0	LOW	0.576268	PASS
AIF1L	1.1	HIGH	0.351876	FAIL
AIFM2	23.1067	HIGH	0.397684	FAIL
AIFM3	2.15	HIGH	0.335114	FAIL
AIM2	0	LOW	0.57784	PASS
AJAP1	0	LOW	0.387265	FAIL
AK5	4.34333	HIGH	0.171341	FAIL
AK7	2.47	HIGH	0.246529	FAIL
AKAP12	23.97	HIGH	0.397039	FAIL
AKAP2	13.2433	HIGH	0.166444	FAIL
AKAP3	0.223333	LOW	0.283365	FAIL
AKAP5	1.13333	HIGH	0.396638	FAIL
AKAP6	0.186667	LOW	0.289379	FAIL
AKAP7	1.77333	HIGH	0.478746	PASS
AKNA	1.93333	HIGH	0.66148	PASS
AKNAD1	0.696667	LOW	0.257052	FAIL
AKR1B10	2111.49	HIGH	0.30508	FAIL
AKR1B1	3780.86	HIGH	0.461151	PASS
AKR1C1	577.613	HIGH	0.322616	FAIL
AKR1C2	3551.08	HIGH	0.291296	FAIL
AKR1C3	1278.69	HIGH	0.420838	PASS
AKR1D1	0.03	LOW	0.389651	FAIL
AKR1E2	7.99	HIGH	0.477197	PASS
AKR7A3	0.133333	LOW	0.478263	PASS
AKT3	11.38	HIGH	0.451788	PASS
ALAS1	35.0067	HIGH	0.605327	PASS
ALAS2	0	LOW	0.0411916	FAIL
ALB	0.106667	LOW	0.124498	FAIL
ALCAM	35.6633	HIGH	0.386778	FAIL
ALDH1A1	6234.23	HIGH	0.201226	FAIL
ALDH1A2	0.18	LOW	0.35192	FAIL
ALDH1A3	8.18	HIGH	0.417468	PASS
ALDH1L1	0.11	LOW	0.42614	PASS
ALDH1L2	1.75	HIGH	0.317434	FAIL
ALDH2	56.0133	HIGH	0.504811	PASS
ALDH3A1	627.35	HIGH	0.415311	PASS
ALDH3B1	63.4767	HIGH	0.621191	PASS
ALDH3B2	0.01	LOW	0.445126	PASS
ALDH4A1	10.2233	HIGH	0.488459	PASS
ALDH5A1	4.59	HIGH	0.357408	FAIL
ALDH6A1	1.75667	HIGH	0.363515	FAIL
ALDH8A1	0.186667	LOW	0.241446	FAIL
ALDOB	0.00666667	LOW	0.149188	FAIL
ALDOC	1.18333	HIGH	0.458415	PASS
ALG1L	0.226667	LOW	0.331775	FAIL
ALK	0	LOW	0.239994	FAIL
ALLC	0	LOW	0.283727	FAIL
ALOX12B	0.83	LOW	0.318765	FAIL
ALOX15B	0	LOW	0.335202	FAIL
ALOX5	0.19	LOW	0.461146	PASS
ALOX5AP	1.74667	HIGH	0.442884	PASS
ALOXE3	0.3	LOW	0.308625	FAIL
ALPK2	26.94	HIGH	0.386519	FAIL
ALPK3	0.143333	LOW	0.492929	PASS
ALPL	0.13	LOW	0.359224	FAIL
ALS2CL	2.43667	HIGH	0.412453	PASS
ALS2CR12	0.0933333	LOW	0.110072	FAIL
ALX3	0	LOW	0.281727	FAIL
ALX4	3.82667	HIGH	0.441229	PASS
AMDHD1	2.53667	HIGH	0.279001	FAIL
AMDHD2	16.94	HIGH	0.398409	FAIL
AMH	8.21667	HIGH	0.375176	FAIL
AMHR2	0.12	LOW	0.397108	FAIL
AMIGO1	0.77	LOW	0.302506	FAIL
AMIGO2	164.233	HIGH	0.483696	PASS
AMN	0.373333	LOW	0.432982	PASS
AMOT	0.0266667	LOW	0.313301	FAIL
AMOTL1	2.46667	HIGH	0.626749	PASS
AMOTL2	28.5167	HIGH	0.426975	PASS
AMPD3	2.06	HIGH	0.612879	PASS
AMPH	0.0833333	LOW	0.34289	FAIL
AMT	0.436667	LOW	0.468204	PASS
AMY1A	0	LOW	0.034514	FAIL
AMY2A	0	LOW	0.0320982	FAIL
AMY2B	1.12	HIGH	0.109823	FAIL
AMZ1	0.0166667	LOW	0.273796	FAIL
ANG	5.90333	HIGH	0.459372	PASS
ANGPT1	0.273333	LOW	0.255569	FAIL
ANGPT2	0.00333333	LOW	0.215828	FAIL
ANGPTL1	0.0166667	LOW	0.412281	PASS
ANGPTL2	0.00333333	LOW	0.412391	PASS
ANGPTL4	9.88	HIGH	0.227886	FAIL
ANGPTL5	0	LOW	0.184624	FAIL
ANGPTL6	0.13	LOW	0.269397	FAIL
ANK1	2.12	HIGH	0.455081	PASS
ANK2	0.87	LOW	0.425847	PASS
ANK3	0.386667	LOW	0.327287	FAIL
ANKDD1A	1.71333	HIGH	0.393843	FAIL
ANKFN1	0.00333333	LOW	0.290303	FAIL
ANKH	8.42667	HIGH	0.559204	PASS
ANKK1	0.0133333	LOW	0.239668	FAIL
ANKLE1	0.65	LOW	0.37191	FAIL
ANKRD1	6.87	HIGH	0.171975	FAIL
ANKRD13B	10.75	HIGH	0.46959	PASS
ANKRD20A4	0.07	LOW	0.0598651	FAIL
ANKRD22	0.27	LOW	0.448662	PASS
ANKRD2	4.10667	HIGH	0.385896	FAIL
ANKRD24	0.256667	LOW	0.347206	FAIL
ANKRD29	10.2033	HIGH	0.32615	FAIL
ANKRD33	0	LOW	0.204904	FAIL
ANKRD34A	0.266667	LOW	0.383244	FAIL
ANKRD35	0.00333333	LOW	0.4191	PASS
ANKRD36B	2.26333	HIGH	0.131345	FAIL
ANKRD37	2	HIGH	0.199952	FAIL
ANKRD44	0.9	LOW	0.239548	FAIL
ANKRD45	0.1	LOW	0.249058	FAIL
ANKRD53	0.0266667	LOW	0.482859	PASS
ANKRD7	0.47	LOW	0.272588	FAIL
ANKS1B	0.74	LOW	0.32491	FAIL
ANLN	49.5867	HIGH	0.311546	FAIL
ANO1	0.26	LOW	0.469526	PASS
ANO2	0.0266667	LOW	0.438699	PASS
ANO3	0.00666667	LOW	0.227858	FAIL
ANO4	0.0133333	LOW	0.339411	FAIL
ANO5	1.97333	HIGH	0.367934	FAIL
ANO7	1.65667	HIGH	0.40273	PASS
ANO8	3.14333	HIGH	0.416699	PASS
ANO9	0.34	LOW	0.530498	PASS
ANPEP	6.86667	HIGH	0.460705	PASS
ANTXR2	1.32333	HIGH	0.441739	PASS
ANXA11	77.5667	HIGH	0.41724	PASS
ANXA1	984.02	HIGH	0.1577	FAIL
ANXA2	3174.61	HIGH	0.665756	PASS
ANXA3	100.86	HIGH	0.245833	FAIL
ANXA8	25.23	HIGH	0.344777	FAIL
ANXA9	1.14333	HIGH	0.497656	PASS
AOAH	0.00666667	LOW	0.371655	FAIL
AOC2	1.16667	HIGH	0.261849	FAIL
AOC3	0.613333	LOW	0.460353	PASS
AOX1	3.64667	HIGH	0.434985	PASS
AP1G2	48.7133	HIGH	0.476075	PASS
AP1S1	119.283	HIGH	0.701098	PASS
AP1S2	10.9067	HIGH	0.317461	FAIL
AP3B2	0.31	LOW	0.459087	PASS
APBA1	0.166667	LOW	0.350911	FAIL
APBA2	8.55333	HIGH	0.58041	PASS
APBB1IP	5.06333	HIGH	0.493193	PASS
APBB2	6.05	HIGH	0.358978	FAIL
APC2	0.986667	LOW	0.36924	FAIL
APCDD1	0.01	LOW	0.347232	FAIL
APCDD1L	0.01	LOW	0.363291	FAIL
APEX2	18.41	HIGH	9.31966e-36	FAIL
APLN	0.49	LOW	0.151284	FAIL
APLNR	0.0533333	LOW	0.26742	FAIL
APLP1	35.0533	HIGH	0.421928	PASS
APOA1	0.116667	LOW	0.24692	FAIL
APOB	0	LOW	0.226203	FAIL
APOBEC2	0.00666667	LOW	0.362222	FAIL
APOBEC3A	0.00666667	LOW	0.204289	FAIL
APOBEC3B	12.2767	HIGH	0.332998	FAIL
APOBEC3D	0.196667	LOW	0.65509	PASS
APOBEC3F	2.57333	HIGH	0.627802	PASS
APOBEC3G	0.0533333	LOW	0.638274	PASS
APOBEC3H	0.193333	LOW	0.461657	PASS
APOC1	122.83	HIGH	0.415837	PASS
APOC2	0.103333	LOW	0.378617	FAIL
APOC4	0	LOW	0.276432	FAIL
APOD	0.17	LOW	0.33443	FAIL
APOE	14.8	HIGH	0.403784	PASS
APOL1	4.18	HIGH	0.52968	PASS
APOL3	0.00333333	LOW	0.54943	PASS
APOL4	0.0133333	LOW	0.298922	FAIL
APOLD1	0.283333	LOW	0.34595	FAIL
APOM	1.18	HIGH	0.34394	FAIL
APOOL	6.99333	HIGH	0.0203665	FAIL
AQP11	1.71333	HIGH	0.41311	PASS
AQP1	0.336667	LOW	0.485536	PASS
AQP2	0	LOW	0.420265	PASS
AQP3	4.08	HIGH	0.333393	FAIL
AQP4	0.05	LOW	0.25547	FAIL
AQP5	0	LOW	0.403586	PASS
AQP6	0.0633333	LOW	0.370086	FAIL
AQP7	0.363333	LOW	0.275841	FAIL
AQP8	0	LOW	0.215417	FAIL
AQP9	0	LOW	0.305476	FAIL
AR	1.44333	HIGH	0.180569	FAIL
ARAP2	0.186667	LOW	0.384997	FAIL
ARAP3	4.04	HIGH	0.604856	PASS
ARC	0.113333	LOW	0.301832	FAIL
AREG	34.2267	HIGH	0.211717	FAIL
ARG2	1.20667	HIGH	0.335485	FAIL
ARHGAP10	4.90667	HIGH	0.444345	PASS
ARHGAP11A	72.0633	HIGH	0.362601	FAIL
ARHGAP11B	6.44333	HIGH	0.205316	FAIL
ARHGAP15	0.0366667	LOW	0.435347	PASS
ARHGAP20	0.00333333	LOW	0.397427	FAIL
ARHGAP21	20.4567	HIGH	0.371755	FAIL
ARHGAP22	2.13333	HIGH	0.543618	PASS
ARHGAP23	24.1633	HIGH	0.609072	PASS
ARHGAP24	1.26	HIGH	0.333681	FAIL
ARHGAP25	0.363333	LOW	0.535436	PASS
ARHGAP26	4.81	HIGH	0.62778	PASS
ARHGAP28	0.103333	LOW	0.244422	FAIL
ARHGAP30	0.0733333	LOW	0.620443	PASS
ARHGAP33	3.99667	HIGH	0.414689	PASS
ARHGAP36	0	LOW	0.1926	FAIL
ARHGAP42	3.35667	HIGH	0.278188	FAIL
ARHGAP4	0.94	LOW	0.526799	PASS
ARHGAP6	0.01	LOW	0.317818	FAIL
ARHGAP8	0.88	LOW	0.372626	FAIL
ARHGAP9	0.12	LOW	0.69523	PASS
ARHGDIB	0.696667	LOW	0.650695	PASS
ARHGDIG	1.00667	HIGH	0.367814	FAIL
ARHGEF10L	2.97667	HIGH	0.398825	FAIL
ARHGEF16	1.91667	HIGH	0.464601	PASS
ARHGEF17	11.3667	HIGH	0.616673	PASS
ARHGEF19	5.7	HIGH	0.532704	PASS
ARHGEF2	13.9633	HIGH	0.639376	PASS
ARHGEF33	0.0933333	LOW	0.390315	FAIL
ARHGEF35	0.713333	LOW	0.324198	FAIL
ARHGEF37	0.73	LOW	0.393408	FAIL
ARHGEF4	1.46667	HIGH	0.444159	PASS
ARHGEF5	1.57	HIGH	0.340357	FAIL
ARL10	0.226667	LOW	0.299388	FAIL
ARL11	0	LOW	0.542484	PASS
ARL14	0.163333	LOW	0.41331	PASS
ARL4C	40.5667	HIGH	0.573232	PASS
ARL4D	7.27333	HIGH	0.591083	PASS
ARL5B	5.4	HIGH	0.0580276	FAIL
ARL9	0.02	LOW	0.313707	FAIL
ARMC4	0.04	LOW	0.289025	FAIL
ARMC9	8.02	HIGH	0.52088	PASS
ARMCX1	0.25	LOW	0.44551	PASS
ARMCX2	0.04	LOW	0.443479	PASS
ARMCX3	22.1767	HIGH	0.433988	PASS
ARMS2	0.0266667	LOW	0.078919	FAIL
ARNT2	6.24667	HIGH	0.476417	PASS
ARNTL2	10.54	HIGH	0.35827	FAIL
ARNTL	16.8733	HIGH	0.259817	FAIL
ARRB1	4.33333	HIGH	0.623137	PASS
ARRB2	42.7467	HIGH	0.151541	FAIL
ARRDC3	5.96	HIGH	0.105377	FAIL
ARRDC4	0.116667	LOW	0.350991	FAIL
ARSD	6.56333	HIGH	0.529548	PASS
ARSE	29.2967	HIGH	0.319539	FAIL
ARSG	0.323333	LOW	0.439595	PASS
ARSI	13.7533	HIGH	0.482157	PASS
ARSJ	2.21333	HIGH	0.401871	PASS
ART3	0	LOW	0.218664	FAIL
ART4	0.00333333	LOW	0.429177	PASS
ART5	0.13	LOW	0.289611	FAIL
ARTN	0.416667	LOW	0.422875	PASS
ARVCF	1.13	HIGH	0.448822	PASS
ARX	0.233333	LOW	0.327736	FAIL
AS3MT	6.76	HIGH	0.451537	PASS
ASAH1	53.79	HIGH	0.351685	FAIL
ASAH2	0.216667	LOW	0.0336709	FAIL
ASAH2B	2.86667	HIGH	0.0283095	FAIL
ASB12	0.0233333	LOW	0.270046	FAIL
ASB2	0.0733333	LOW	0.458741	PASS
ASB4	0.69	LOW	0.409604	PASS
ASB9	27.48	HIGH	0.314022	FAIL
ASCL1	0.00333333	LOW	0.269569	FAIL
ASCL2	0.00666667	LOW	0.420537	PASS
ASF1B	27.3733	HIGH	0.465249	PASS
ASGR1	0.923333	LOW	0.359684	FAIL
ASGR2	0.0266667	LOW	0.396378	FAIL
ASIP	0	LOW	0.152898	FAIL
ASPA	0.00333333	LOW	0.434442	PASS
ASPG	0.0566667	LOW	0.408873	PASS
ASPHD1	13.98	HIGH	0.480151	PASS
ASPHD2	0.54	LOW	0.433727	PASS
ASPM	12.45	HIGH	0.307737	FAIL
ASPN	0	LOW	0.268324	FAIL
ASRGL1	8.37667	HIGH	0.497038	PASS
ASS1	7.81	HIGH	0.509876	PASS
ASTL	0	LOW	0.134993	FAIL
ASTN1	0	LOW	0.301438	FAIL
ASTN2	4.13	HIGH	0.249287	FAIL
ASXL2	6.67333	HIGH	0.060149	FAIL
ATAD2	21.29	HIGH	0.528415	PASS
ATAD3C	0	LOW	0.39786	FAIL
ATCAY	0.06	LOW	0.329074	FAIL
ATE1	16.4667	HIGH	0.0640565	FAIL
ATF3	3.04667	HIGH	0.0972281	FAIL
ATF5	29.5033	HIGH	0.432352	PASS
ATF7IP2	8.10333	HIGH	0.569596	PASS
ATG9B	0.133333	LOW	0.390011	FAIL
ATL1	3.44333	HIGH	0.231049	FAIL
ATOH7	0.0766667	LOW	0.14913	FAIL
ATOH8	11.27	HIGH	0.436654	PASS
ATP10A	4.55667	HIGH	0.518657	PASS
ATP10B	0	LOW	0.33576	FAIL
ATP10D	1.81	HIGH	0.242996	FAIL
ATP1A2	0.05	LOW	0.454146	PASS
ATP1A3	2.35	HIGH	0.379422	FAIL
ATP1B1	180.047	HIGH	0.441134	PASS
ATP1B2	0.09	LOW	0.490147	PASS
ATP2A1	1.93667	HIGH	0.268932	FAIL
ATP2A3	2.10333	HIGH	0.544725	PASS
ATP2B1	35.81	HIGH	0.433989	PASS
ATP2B2	0.0266667	LOW	0.386166	FAIL
ATP2B3	0.156667	LOW	0.22801	FAIL
ATP2C2	0.173333	LOW	0.391109	FAIL
ATP4A	0.01	LOW	0.376537	FAIL
ATP6V0A4	0.16	LOW	0.397163	FAIL
ATP6V0E2	28.1367	HIGH	0.467477	PASS
ATP6V1B1	1.73333	HIGH	0.488477	PASS
ATP6V1C2	0.0766667	LOW	0.307581	FAIL
ATP6V1G2	0.423333	LOW	0.393512	FAIL
ATP8A1	0.0433333	LOW	0.433524	PASS
ATP8A2	0.00333333	LOW	0.409102	PASS
ATP8B1	5.01667	HIGH	0.356358	FAIL
ATP8B3	2.44667	HIGH	0.535718	PASS
ATP8B4	0.71	LOW	0.364864	FAIL
ATP9A	6.19333	HIGH	0.501632	PASS
ATRNL1	0.176667	LOW	0.302354	FAIL
AURKA	76	HIGH	0.421869	PASS
AURKB	84.9133	HIGH	0.529232	PASS
AURKC	0.23	LOW	0.293966	FAIL
AUTS2	2.29333	HIGH	0.42735	PASS
AVIL	0.42	LOW	0.146877	FAIL
AVPR1A	0.00666667	LOW	0.208054	FAIL
AVPR2	0.02	LOW	0.313347	FAIL
AXIN2	2.81	HIGH	0.471539	PASS
AXL	35.37	HIGH	0.482003	PASS
AZGP1	0.0133333	LOW	0.38646	FAIL
B2M	338.643	HIGH	0.575091	PASS
B3GALNT1	0.0733333	LOW	0.455902	PASS
B3GALT1	0	LOW	0.356433	FAIL
B3GALT2	0.00333333	LOW	0.307204	FAIL
B3GALT4	0.2	LOW	0.716852	PASS
B3GAT1	0.00333333	LOW	0.471046	PASS
B3GAT2	0.03	LOW	0.151974	FAIL
B3GNT3	1.25667	HIGH	0.47648	PASS
B3GNT4	0.533333	LOW	0.37734	FAIL
B3GNT5	3.09667	HIGH	0.500139	PASS
B3GNT7	0.64	LOW	0.48945	PASS
B3GNT8	0.08	LOW	0.445868	PASS
B3GNT9	5.41333	HIGH	0.425118	PASS
B3GNTL1	6.33	HIGH	0.55553	PASS
B4GALNT1	22.0733	HIGH	0.548896	PASS
B4GALNT3	0.206667	LOW	0.348826	FAIL
B4GALNT4	16.4367	HIGH	0.512335	PASS
B4GALT6	4.36333	HIGH	0.345615	FAIL
BAALC	0	LOW	0.341657	FAIL
BAAT	7.49333	HIGH	0.102914	FAIL
BACE2	10.5333	HIGH	0.503713	PASS
BACH2	0.0533333	LOW	0.433854	PASS
BAG2	5.96	HIGH	0.386424	FAIL
BAHCC1	3.68667	HIGH	0.622211	PASS
BAIAP2	17.7733	HIGH	0.58196	PASS
BAIAP2L1	27.27	HIGH	0.472717	PASS
BAIAP2L2	2.91667	HIGH	0.421501	PASS
BAIAP3	0.24	LOW	0.481278	PASS
BAMBI	16.2467	HIGH	0.482248	PASS
BANK1	1.64	HIGH	0.364598	FAIL
BARD1	4.72	HIGH	0.0550854	FAIL
BARX1	4.63333	HIGH	0.399956	FAIL
BASP1	257.42	HIGH	0.572552	PASS
BATF	0.0133333	LOW	0.570264	PASS
BATF2	0.183333	LOW	0.521116	PASS
BATF3	4.88667	HIGH	0.366458	FAIL
BBC3	5.91333	HIGH	0.286982	FAIL
BBS12	1.97	HIGH	0.451398	PASS
BCAN	0.0166667	LOW	0.336337	FAIL
BCAT1	7.18	HIGH	0.500004	PASS
BCHE	1.61667	HIGH	0.246846	FAIL
BCL11A	0.0333333	LOW	0.565839	PASS
BCL11B	0.266667	LOW	0.609225	PASS
BCL2	0.393333	LOW	0.503938	PASS
BCL2A1	14.12	HIGH	0.434517	PASS
BCL2L10	0.0466667	LOW	0.417015	PASS
BCL2L15	0.823333	LOW	0.39156	FAIL
BCL6B	0.0133333	LOW	0.475208	PASS
BCO2	0.846667	LOW	0.356291	FAIL
BDH1	2.09	HIGH	0.435188	PASS
BDH2	10.12	HIGH	0.447761	PASS
BDKRB1	1.88333	HIGH	0.319616	FAIL
BDKRB2	9.87667	HIGH	0.345761	FAIL
BDNF	11.0067	HIGH	0.256307	FAIL
BEGAIN	1.71	HIGH	0.381779	FAIL
BEND5	0	LOW	0.399729	FAIL
BEND6	1.35333	HIGH	0.32873	FAIL
BEND7	6.08667	HIGH	0.548297	PASS
BEST1	1.07	HIGH	0.431025	PASS
BEST3	0.633333	LOW	0.221023	FAIL
BEST4	0.0333333	LOW	0.38205	FAIL
BEX1	0	LOW	0.335265	FAIL
BEX2	1.83667	HIGH	0.423356	PASS
BEX4	0.46	LOW	0.529852	PASS
BEX5	0	LOW	0.296882	FAIL
BFSP1	4.91333	HIGH	0.265827	FAIL
BGN	0.02	LOW	0.31567	FAIL
BHLHE22	0	LOW	0.192857	FAIL
BHLHE40	59.1233	HIGH	0.302972	FAIL
BHLHE41	0.54	LOW	0.411875	PASS
BHMT2	0	LOW	0.483194	PASS
BHMT	0.0133333	LOW	0.226953	FAIL
BICC1	36.21	HIGH	0.235173	FAIL
BICD1	8.36333	HIGH	0.309968	FAIL
BIK	0.41	LOW	0.343146	FAIL
BIN1	23.39	HIGH	0.615734	PASS
BIN2	0.0333333	LOW	0.599608	PASS
BIRC3	10.7633	HIGH	0.376704	FAIL
BIRC5	69.25	HIGH	0.494361	PASS
BIRC7	2.81333	HIGH	0.291675	FAIL
BLM	6.36333	HIGH	0.514541	PASS
BLNK	0.00666667	LOW	0.44258	PASS
BLVRB	189.73	HIGH	0.580113	PASS
BMF	0.7	LOW	0.466718	PASS
BMP1	33.6633	HIGH	0.642277	PASS
BMP2	0.103333	LOW	0.345577	FAIL
BMP2K	6.92	HIGH	5.17244e-36	FAIL
BMP3	0	LOW	0.21978	FAIL
BMP4	2.55667	HIGH	0.471205	PASS
BMP6	3.45	HIGH	0.278207	FAIL
BMP7	0.11	LOW	0.518626	PASS
BMP8B	1.62	HIGH	0.316806	FAIL
BMPER	4.74667	HIGH	0.360902	FAIL
BMPR1B	4.18333	HIGH	0.437015	PASS
BMX	0.0166667	LOW	0.146793	FAIL
BNC2	4.32333	HIGH	0.36822	FAIL
BNIP3	32.5467	HIGH	0.491576	PASS
BOC	2.39	HIGH	0.492243	PASS
BOK	8.15333	HIGH	0.521182	PASS
BRAF	3.90667	HIGH	0.10124	FAIL
BRCA1	27.8133	HIGH	0.520056	PASS
BRCA2	2.1	HIGH	0.130735	FAIL
BRIP1	5.24333	HIGH	0.257584	FAIL
BRPF3	6.94667	HIGH	0.0513669	FAIL
BRSK1	3.57	HIGH	0.455823	PASS
BRSK2	6.28	HIGH	0.540139	PASS
BSN	0.0433333	LOW	0.508785	PASS
BSPRY	0.02	LOW	0.329125	FAIL
BST1	10.9933	HIGH	0.313141	FAIL
BTBD11	17.2667	HIGH	0.536932	PASS
BTBD16	0.293333	LOW	0.306528	FAIL
BTBD19	4.51667	HIGH	0.313775	FAIL
BTBD6	21.43	HIGH	4.74102e-35	FAIL
BTBD8	0.63	LOW	0.118928	FAIL
BTC	1.07	HIGH	0.294599	FAIL
BTG2	5.28667	HIGH	0.371374	FAIL
BTK	0.0933333	LOW	0.435218	PASS
BTLA	0.02	LOW	0.526302	PASS
BTN1A1	0	LOW	0.203306	FAIL
BTN3A2	3.05667	HIGH	0.354762	FAIL
BTNL9	0.983333	LOW	0.418308	PASS
BUB1	25.8733	HIGH	0.41383	PASS
BUB1B	27.7	HIGH	0.466554	PASS
BVES	3.08	HIGH	0.358585	FAIL
C10orf105	0	LOW	0.439216	PASS
C10orf55	0.31	LOW	0.446038	PASS
C10orf62	0.0333333	LOW	0.135485	FAIL
C10orf82	0.09	LOW	0.474626	PASS
C11orf21	0.00333333	LOW	0.473692	PASS
C11orf45	2.65667	HIGH	0.392309	FAIL
C11orf52	0.04	LOW	0.397003	FAIL
C11orf86	33.7267	HIGH	0.332369	FAIL
C11orf87	0.01	LOW	0.307795	FAIL
C11orf95	4.06667	HIGH	0.635823	PASS
C12orf54	0	LOW	0.416954	PASS
C12orf75	138.167	HIGH	0.412705	PASS
C14orf132	5.61333	HIGH	0.460364	PASS
C14orf180	0	LOW	0.343137	FAIL
C15orf48	6.35333	HIGH	0.297816	FAIL
C16orf45	28.4033	HIGH	0.472392	PASS
C16orf54	0	LOW	0.59964	PASS
C16orf71	0.696667	LOW	0.277503	FAIL
C16orf74	5.74333	HIGH	0.484411	PASS
C16orf86	0.0666667	LOW	0.461112	PASS
C16orf89	0	LOW	0.468613	PASS
C17orf107	0.156667	LOW	0.39597	FAIL
C17orf53	4.33	HIGH	0.565142	PASS
C17orf97	4.14667	HIGH	0.206212	FAIL
C18orf54	2.01667	HIGH	0.243778	FAIL
C19orf18	0.106667	LOW	0.235149	FAIL
C19orf33	327.323	HIGH	0.364803	FAIL
C19orf38	0.07	LOW	0.401666	PASS
C19orf48	116.267	HIGH	0.475333	PASS
C19orf57	0.996667	LOW	0.364696	FAIL
C19orf71	0.03	LOW	0.174257	FAIL
C1orf105	0.0533333	LOW	0.288568	FAIL
C1orf115	5.04667	HIGH	0.439833	PASS
C1orf116	2.21	HIGH	0.362323	FAIL
C1orf141	0	LOW	0.0565808	FAIL
C1orf162	0.11	LOW	0.52273	PASS
C1orf226	0.223333	LOW	0.490293	PASS
C1orf61	1.08667	HIGH	0.276958	FAIL
C1orf94	0	LOW	0.229763	FAIL
C1QA	0	LOW	0.475464	PASS
C1QB	0	LOW	0.470081	PASS
C1QC	0	LOW	0.497361	PASS
C1QL1	5.47667	HIGH	0.371418	FAIL
C1QL2	0.00333333	LOW	0.320315	FAIL
C1QL3	0.00333333	LOW	0.130785	FAIL
C1QL4	1.72	HIGH	0.395761	FAIL
C1QTNF1	17.6233	HIGH	0.435108	PASS
C1QTNF2	0.0466667	LOW	0.342648	FAIL
C1QTNF4	0.0166667	LOW	0.306126	FAIL
C1QTNF6	14.92	HIGH	0.489765	PASS
C1QTNF7	0	LOW	0.377585	FAIL
C1QTNF8	0	LOW	0.390272	FAIL
C1QTNF9	0	LOW	0.14935	FAIL
C1QTNF9B	0	LOW	0.13458	FAIL
C1RL	16.1	HIGH	0.653028	PASS
C1S	43.9667	HIGH	0.580214	PASS
C20orf202	0.0233333	LOW	0.223443	FAIL
C20orf203	0.00333333	LOW	0.273854	FAIL
C21orf62	0	LOW	0.303443	FAIL
C22orf31	0	LOW	0.267534	FAIL
C2	0.213333	LOW	0.591318	PASS
C2CD2	4.56	HIGH	0.718225	PASS
C2CD4A	0.14	LOW	0.297448	FAIL
C2CD4B	0.293333	LOW	0.308388	FAIL
C2CD4C	0.37	LOW	0.378363	FAIL
C2orf15	0.75	LOW	0.436981	PASS
C2orf16	0	LOW	0.300346	FAIL
C2orf40	0	LOW	0.413696	PASS
C2orf50	0.0266667	LOW	0.267391	FAIL
C2orf72	3.06	HIGH	0.443986	PASS
C2orf73	0.05	LOW	0.16777	FAIL
C2orf81	1.36	HIGH	0.318279	FAIL
C2orf88	0.323333	LOW	0.314755	FAIL
C3	52.0633	HIGH	0.499741	PASS
C3AR1	0.00333333	LOW	0.371545	FAIL
C3orf14	22.6033	HIGH	0.603711	PASS
C3orf18	3.29	HIGH	0.496993	PASS
C3orf52	4.82333	HIGH	0.418837	PASS
C3orf67	1.56333	HIGH	0.404848	PASS
C3orf70	0	LOW	0.427493	PASS
C4A	0.916667	LOW	0.481741	PASS
C4BPA	0.723333	LOW	0.359166	FAIL
C4BPB	4.25333	HIGH	0.480143	PASS
C4orf19	0.00666667	LOW	0.438369	PASS
C4orf36	1.49	HIGH	0.226094	FAIL
C4orf47	0.286667	LOW	0.235935	FAIL
C4orf48	49.1133	HIGH	0.308433	FAIL
C4orf50	0	LOW	0.464344	PASS
C5	11.1033	HIGH	0.212938	FAIL
C5AR1	0.973333	LOW	0.284604	FAIL
C5orf34	4.86667	HIGH	0.413018	PASS
C5orf38	1	LOW	0.573878	PASS
C5orf47	0.01	LOW	0.261625	FAIL
C5orf49	0.16	LOW	0.352833	FAIL
C6	0	LOW	0.191272	FAIL
C6orf132	0.576667	LOW	0.484067	PASS
C6orf141	21.1567	HIGH	0.228811	FAIL
C6orf163	0.266667	LOW	0.128248	FAIL
C6orf222	0	LOW	0.271675	FAIL
C6orf223	0.21	LOW	0.432095	PASS
C6orf52	0.93	LOW	0.138237	FAIL
C7	0	LOW	0.336815	FAIL
C7orf57	0.04	LOW	0.263532	FAIL
C7orf61	0.23	LOW	0.228176	FAIL
C8G	0.756667	LOW	0.237549	FAIL
C8orf34	0.00666667	LOW	0.23166	FAIL
C8orf48	1.68	HIGH	0.339905	FAIL
C9	0	LOW	0.263385	FAIL
C9orf116	7.09333	HIGH	0.35395	FAIL
C9orf129	0	LOW	0.0371802	FAIL
C9orf16	16.7767	HIGH	0.294347	FAIL
C9orf24	0.553333	LOW	0.196629	FAIL
C9orf43	0.52	LOW	0.133571	FAIL
C9orf66	0.0233333	LOW	0.280731	FAIL
CA11	11.11	HIGH	0.37537	FAIL
CA12	82.0033	HIGH	0.475871	PASS
CA13	0.18	LOW	0.325574	FAIL
CA14	0.00333333	LOW	0.30765	FAIL
CA1	0	LOW	0.130113	FAIL
CA2	0.87	LOW	0.314294	FAIL
CA3	0	LOW	0.243278	FAIL
CA4	0.04	LOW	0.323693	FAIL
CA5B	2.95667	HIGH	0.251315	FAIL
CA7	0.01	LOW	0.21111	FAIL
CA8	8.34333	HIGH	0.42764	PASS
CA9	2.72333	HIGH	0.38559	FAIL
CAB39L	1.46667	HIGH	0.464966	PASS
CABLES1	3.46667	HIGH	0.362346	FAIL
CABP1	0.0833333	LOW	0.301442	FAIL
CABP4	0	LOW	0.553899	PASS
CABP7	0.0966667	LOW	0.152417	FAIL
CABYR	10.3533	HIGH	0.36005	FAIL
CACNA1B	0.0133333	LOW	0.519012	PASS
CACNA1C	0	LOW	0.505123	PASS
CACNA1D	0.836667	LOW	0.484265	PASS
CACNA1E	0	LOW	0.313706	FAIL
CACNA1G	5.50667	HIGH	0.313795	FAIL
CACNA1H	9.02333	HIGH	0.526053	PASS
CACNA1I	0.0933333	LOW	0.426331	PASS
CACNA2D1	11.4767	HIGH	0.257689	FAIL
CACNA2D2	0.373333	LOW	0.514655	PASS
CACNA2D3	0.04	LOW	0.343102	FAIL
CACNA2D4	0.00333333	LOW	0.425272	PASS
CACNB1	2.50667	HIGH	0.489381	PASS
CACNB2	0.00333333	LOW	0.324	FAIL
CACNB3	14.49	HIGH	0.440826	PASS
CACNB4	0.173333	LOW	0.306769	FAIL
CACNG2	0	LOW	0.446711	PASS
CACNG4	6.58667	HIGH	0.398315	FAIL
CADM1	20.5467	HIGH	0.478377	PASS
CADM3	0.0566667	LOW	0.366159	FAIL
CADM4	6.09333	HIGH	0.341862	FAIL
CADPS2	0.0333333	LOW	0.479561	PASS
CADPS	0	LOW	0.34603	FAIL
CALB1	0.04	LOW	0.222763	FAIL
CALB2	4.56	HIGH	0.31306	FAIL
CALCR	0.00666667	LOW	0.13503	FAIL
CALCRL	0.03	LOW	0.244189	FAIL
CALHM1	0	LOW	0.302006	FAIL
CALHM2	1.56	HIGH	0.553064	PASS
CALN1	0	LOW	0.337161	FAIL
CAMK1	10.3267	HIGH	0.371675	FAIL
CAMK1D	4.46667	HIGH	0.453863	PASS
CAMK1G	0.0333333	LOW	0.228386	FAIL
CAMK2A	0.68	LOW	0.341453	FAIL
CAMK2B	0.106667	LOW	0.376217	FAIL
CAMK2N1	31.9	HIGH	0.500104	PASS
CAMK2N2	0.526667	LOW	0.305793	FAIL
CAMK4	0.0533333	LOW	0.287967	FAIL
CAMKK1	9.26	HIGH	0.456815	PASS
CAMKV	0.28	LOW	0.410615	PASS
CAND2	0.55	LOW	0.487437	PASS
CAP2	18.17	HIGH	0.452054	PASS
CAPG	37.26	HIGH	0.539967	PASS
CAPN11	0.0333333	LOW	0.234609	FAIL
CAPN12	6.77667	HIGH	0.308249	FAIL
CAPN3	0.23	LOW	0.29996	FAIL
CAPN5	5.42667	HIGH	0.41972	PASS
CAPN6	0	LOW	0.293955	FAIL
CAPN8	0.24	LOW	0.409305	PASS
CAPN9	0	LOW	0.398728	FAIL
CAPS2	2.14667	HIGH	0.322791	FAIL
CARD10	9.87333	HIGH	0.46385	PASS
CARD11	0.773333	LOW	0.630795	PASS
CARD14	0.11	LOW	0.438517	PASS
CARD16	0	LOW	0.453252	PASS
CARD6	3.10333	HIGH	0.398385	FAIL
CARD9	0.663333	LOW	0.527884	PASS
CARNS1	0.0666667	LOW	0.350895	FAIL
CARTPT	0	LOW	0.236882	FAIL
CASC1	0.28	LOW	0.324141	FAIL
CASKIN1	0.556667	LOW	0.411726	PASS
CASP10	1.82333	HIGH	0.621546	PASS
CASP1	0.216667	LOW	0.523769	PASS
CASP4	4.33667	HIGH	0.529118	PASS
CASQ1	0.0233333	LOW	0.289359	FAIL
CASQ2	0	LOW	0.327271	FAIL
CASR	0	LOW	0.177731	FAIL
CASS4	0.04	LOW	0.346588	FAIL
CASZ1	0.713333	LOW	0.574012	PASS
CATSPER1	0.413333	LOW	0.336877	FAIL
CATSPER3	0.266667	LOW	0.279357	FAIL
CATSPERG	0.606667	LOW	0.207858	FAIL
CAV1	340.823	HIGH	0.497687	PASS
CAV2	99.2667	HIGH	0.487181	PASS
CBFA2T3	0.106667	LOW	0.607241	PASS
CBLN1	0.0666667	LOW	0.337006	FAIL
CBLN3	0.87	LOW	0.443675	PASS
CBLN4	0	LOW	0.189295	FAIL
CBR1	135.15	HIGH	0.488281	PASS
CBR3	4.10667	HIGH	0.28713	FAIL
CBS	10.27	HIGH	0.455844	PASS
CBX2	9.74333	HIGH	0.581458	PASS
CBX7	1.49333	HIGH	0.66596	PASS
CCBE1	6.5	HIGH	0.310633	FAIL
CCDC102B	0.68	LOW	0.147714	FAIL
CCDC103	10.3667	HIGH	0.351501	FAIL
CCDC106	11.0067	HIGH	0.452633	PASS
CCDC110	0.0133333	LOW	0.361661	FAIL
CCDC113	1.47667	HIGH	0.268081	FAIL
CCDC114	0.4	LOW	0.298413	FAIL
CCDC116	0.0366667	LOW	0.0656141	FAIL
CCDC120	2.45333	HIGH	0.383189	FAIL
CCDC122	3.28333	HIGH	0.325296	FAIL
CCDC136	3.38333	HIGH	0.355898	FAIL
CCDC138	7.01	HIGH	0.175712	FAIL
CCDC141	0	LOW	0.294866	FAIL
CCDC144A	1.73333	HIGH	0.145259	FAIL
CCDC148	0.33	LOW	0.27387	FAIL
CCDC149	0.986667	LOW	0.573581	PASS
CCDC150	8.10333	HIGH	0.247104	FAIL
CCDC151	0.696667	LOW	0.246731	FAIL
CCDC152	0.00333333	LOW	0.503324	PASS
CCDC153	0.253333	LOW	0.222902	FAIL
CCDC154	0.416667	LOW	0.289443	FAIL
CCDC160	0.0166667	LOW	0.270689	FAIL
CCDC17	0.303333	LOW	0.14936	FAIL
CCDC18	6.26	HIGH	0.212645	FAIL
CCDC28B	2.66	HIGH	0.385928	FAIL
CCDC33	6.83667	HIGH	0.320572	FAIL
CCDC36	0	LOW	0.328708	FAIL
CCDC3	0.533333	LOW	0.310441	FAIL
CCDC39	0.02	LOW	0.107201	FAIL
CCDC62	0.0966667	LOW	0.117009	FAIL
CCDC65	0.343333	LOW	0.324025	FAIL
CCDC68	1.94	HIGH	0.321047	FAIL
CCDC69	1.76667	HIGH	0.646058	PASS
CCDC73	0.00666667	LOW	0.140805	FAIL
CCDC74A	7.12667	HIGH	0.379323	FAIL
CCDC74B	3.31	HIGH	0.283376	FAIL
CCDC78	3.51667	HIGH	0.384477	FAIL
CCDC80	92.2967	HIGH	0.393483	FAIL
CCDC85A	0.153333	LOW	0.24125	FAIL
CCDC87	0.406667	LOW	0.237007	FAIL
CCDC8	0.0266667	LOW	0.581478	PASS
CCDC88C	2.21667	HIGH	0.515947	PASS
CCDC89	0.0166667	LOW	0.44491	PASS
CCIN	0.0333333	LOW	0.290845	FAIL
CCK	0.303333	LOW	0.292206	FAIL
CCKBR	0	LOW	0.394766	FAIL
CCL13	0	LOW	0.276501	FAIL
CCL14	0	LOW	0.348231	FAIL
CCL16	0	LOW	0.269627	FAIL
CCL18	0	LOW	0.316898	FAIL
CCL19	0	LOW	0.463739	PASS
CCL20	0.436667	LOW	0.25355	FAIL
CCL21	0	LOW	0.30696	FAIL
CCL22	0.00333333	LOW	0.396291	FAIL
CCL23	0	LOW	0.329184	FAIL
CCL25	0	LOW	0.224809	FAIL
CCL26	8.98667	HIGH	0.1973	FAIL
CCL2	94.2467	HIGH	0.224227	FAIL
CCL28	0.0833333	LOW	0.45617	PASS
CCL3	0	LOW	0.257775	FAIL
CCL4	0	LOW	0.405975	PASS
CCL5	0.07	LOW	0.515724	PASS
CCL8	0	LOW	0.231941	FAIL
CCNA1	0.0166667	LOW	0.311155	FAIL
CCNA2	22.7833	HIGH	0.421312	PASS
CCNB1	203.563	HIGH	0.471811	PASS
CCNB2	61.22	HIGH	0.488875	PASS
CCNB3	1.01667	HIGH	0.168153	FAIL
CCND1	89.7033	HIGH	0.59767	PASS
CCND2	0	LOW	0.555033	PASS
CCND3	142.487	HIGH	0.447132	PASS
CCNE1	16.73	HIGH	0.446342	PASS
CCNE2	4.29333	HIGH	0.344446	FAIL
CCNF	9.33	HIGH	0.560186	PASS
CCNI2	0.11	LOW	0.474193	PASS
CCNJL	4.84667	HIGH	0.346076	FAIL
CCNO	3.17	HIGH	0.414664	PASS
CCNT1	8.45667	HIGH	0.0714648	FAIL
CCR10	0.426667	LOW	0.403967	PASS
CCR1	0.00333333	LOW	0.495053	PASS
CCR2	0	LOW	0.464573	PASS
CCR5	0	LOW	0.560102	PASS
CCR6	0	LOW	0.468921	PASS
CCR7	0.506667	LOW	0.549179	PASS
CCRL2	0.0133333	LOW	0.563303	PASS
CCT6B	0.633333	LOW	0.179658	FAIL
CD101	0.173333	LOW	0.383861	FAIL
CD109	11.5867	HIGH	0.427493	PASS
CD14	1.82333	HIGH	0.47636	PASS
CD151	443.843	HIGH	0.264526	FAIL
CD160	0.00666667	LOW	0.197188	FAIL
CD163	0	LOW	0.394139	FAIL
CD163L1	0.17	LOW	0.252419	FAIL
CD164L2	0.00666667	LOW	0.399912	FAIL
CD177	0.04	LOW	0.154117	FAIL
CD180	0.00333333	LOW	0.352489	FAIL
CD19	0.00333333	LOW	0.473485	PASS
CD1C	0	LOW	0.327889	FAIL
CD1E	0	LOW	0.268194	FAIL
CD200	0	LOW	0.433549	PASS
CD200R1	0.0533333	LOW	0.423101	PASS
CD207	0.0133333	LOW	0.1959	FAIL
CD209	0	LOW	0.337081	FAIL
CD226	0.236667	LOW	0.237628	FAIL
CD22	0.05	LOW	0.446538	PASS
CD244	0.01	LOW	0.414726	PASS
CD247	0.123333	LOW	0.579338	PASS
CD248	0.00333333	LOW	0.405947	PASS
CD274	2.07	HIGH	0.261311	FAIL
CD27	0	LOW	0.633169	PASS
CD28	0	LOW	0.393959	FAIL
CD2	0	LOW	0.603508	PASS
CD300A	0	LOW	0.464917	PASS
CD300C	0.0233333	LOW	0.386651	FAIL
CD300LB	0.01	LOW	0.325156	FAIL
CD300LF	0.01	LOW	0.519084	PASS
CD300LG	0.00666667	LOW	0.33014	FAIL
CD302	1.69333	HIGH	0.543726	PASS
CD33	0.0366667	LOW	0.434655	PASS
CD36	0.08	LOW	0.271941	FAIL
CD37	0.11	LOW	0.654513	PASS
CD38	5.43667	HIGH	0.422609	PASS
CD3D	0	LOW	0.62265	PASS
CD3E	0	LOW	0.666846	PASS
CD3G	0	LOW	0.558674	PASS
CD40	3.31333	HIGH	0.584019	PASS
CD40LG	0	LOW	0.328088	FAIL
CD44	372.607	HIGH	0.572774	PASS
CD46	89.1367	HIGH	0	FAIL
CD48	0	LOW	0.614865	PASS
CD4	0.0133333	LOW	0.611473	PASS
CD52	0.0666667	LOW	0.585262	PASS
CD53	0.00666667	LOW	0.592869	PASS
CD55	25.3467	HIGH	0.482345	PASS
CD58	14.92	HIGH	0.439145	PASS
CD5	0	LOW	0.590927	PASS
CD5L	0	LOW	0.239236	FAIL
CD68	6.09667	HIGH	0.534362	PASS
CD6	0.0333333	LOW	0.589866	PASS
CD69	0	LOW	0.369969	FAIL
CD70	22.5033	HIGH	0.366501	FAIL
CD72	0.233333	LOW	0.453895	PASS
CD74	0.0166667	LOW	0.582516	PASS
CD7	0.02	LOW	0.609941	PASS
CD79A	0.24	LOW	0.449535	PASS
CD79B	0.02	LOW	0.465804	PASS
CD80	0.00333333	LOW	0.338783	FAIL
CD82	2.17667	HIGH	0.409445	PASS
CD83	0.616667	LOW	0.372375	FAIL
CD84	0	LOW	0.39167	FAIL
CD86	0.00333333	LOW	0.454155	PASS
CD8A	0.126667	LOW	0.460338	PASS
CD8B	0	LOW	0.378222	FAIL
CD93	0	LOW	0.373077	FAIL
CD96	0.00666667	LOW	0.506185	PASS
CD9	75.2133	HIGH	0.625387	PASS
CDA	27.94	HIGH	0.290793	FAIL
CDC14B	6.43333	HIGH	0.389948	FAIL
CDC20	78.8633	HIGH	0.504249	PASS
CDC20B	0.00666667	LOW	0.161828	FAIL
CDC25A	6.52333	HIGH	0.488819	PASS
CDC25C	7.92	HIGH	0.420891	PASS
CDC42BPG	0.673333	LOW	0.491589	PASS
CDC42EP2	5.8	HIGH	0.409571	PASS
CDC42EP3	16.73	HIGH	0.566554	PASS
CDC42EP5	0.0366667	LOW	0.431903	PASS
CDC45	29.9033	HIGH	0.50308	PASS
CDC6	43.6633	HIGH	0.541933	PASS
CDC7	6.31333	HIGH	0.428621	PASS
CDCA2	15.3033	HIGH	0.474481	PASS
CDCA3	54.68	HIGH	0.543345	PASS
CDCA5	28.93	HIGH	0.648361	PASS
CDCA7	25.31	HIGH	0.493429	PASS
CDCA7L	11.9367	HIGH	0.504489	PASS
CDCA8	21.84	HIGH	0.56315	PASS
CDCP1	2.24	HIGH	0.449207	PASS
CDCP2	0.00333333	LOW	8.88024e-36	FAIL
CDH10	0.323333	LOW	0.102281	FAIL
CDH11	0.376667	LOW	0.286255	FAIL
CDH12	0.00666667	LOW	0.181935	FAIL
CDH13	0	LOW	0.363302	FAIL
CDH15	0.0433333	LOW	0.291953	FAIL
CDH18	0.00333333	LOW	0.0803263	FAIL
CDH1	4.17333	HIGH	0.388515	FAIL
CDH20	0	LOW	0.159774	FAIL
CDH2	34.7667	HIGH	0.275612	FAIL
CDH22	0.01	LOW	0.423109	PASS
CDH23	1.42333	HIGH	0.479616	PASS
CDH24	3.36	HIGH	0.446267	PASS
CDH26	0.153333	LOW	0.242898	FAIL
CDH3	0.116667	LOW	0.447426	PASS
CDH4	6.63667	HIGH	0.457841	PASS
CDH6	0.173333	LOW	0.309539	FAIL
CDH8	0.253333	LOW	0.265215	FAIL
CDH9	0.01	LOW	0.0800982	FAIL
CDHR1	0.05	LOW	0.376155	FAIL
CDHR2	0.0233333	LOW	0.379769	FAIL
CDHR3	3.04667	HIGH	0.286307	FAIL
CDHR5	0.0433333	LOW	0.454931	PASS
CDK14	0.0833333	LOW	0.565611	PASS
CDK15	0.00333333	LOW	0.259426	FAIL
CDK18	1.23667	HIGH	0.555904	PASS
CDK1	62.78	HIGH	0.336103	FAIL
CDK3	3.26333	HIGH	0.344187	FAIL
CDK5R2	0.39	LOW	0.416325	PASS
CDK6	9.26	HIGH	0.572689	PASS
CDK8	6.26667	HIGH	0.0176735	FAIL
CDKL1	5.05	HIGH	0.248854	FAIL
CDKL2	0.593333	LOW	0.427469	PASS
CDKL4	0.01	LOW	0.440148	PASS
CDKL5	3.38667	HIGH	0.053687	FAIL
CDKN1A	83.5367	HIGH	0.346111	FAIL
CDKN1C	0.173333	LOW	0.515444	PASS
CDKN2A	0	LOW	0.280357	FAIL
CDKN2B	0	LOW	0.23394	FAIL
CDKN2C	10.6867	HIGH	0.478507	PASS
CDKN3	45.3267	HIGH	0.443627	PASS
CDNF	1.01	HIGH	0.169298	FAIL
CDO1	0	LOW	0.47159	PASS
CDON	1.08	HIGH	0.442666	PASS
CDR2L	19.7067	HIGH	0.576778	PASS
CDS1	0.33	LOW	0.345774	FAIL
CDSN	0.00666667	LOW	0.395329	FAIL
CDT1	10.9733	HIGH	0.488457	PASS
CDYL2	0.03	LOW	0.321144	FAIL
CEACAM1	0.396667	LOW	0.348319	FAIL
CEACAM16	0.0466667	LOW	0.335514	FAIL
CEACAM19	5.9	HIGH	0.250683	FAIL
CEACAM21	0	LOW	0.40056	PASS
CEACAM4	0	LOW	0.346473	FAIL
CEBPA	4.15	HIGH	0.404674	PASS
CEBPD	6.14	HIGH	0.328162	FAIL
CECR2	0.0233333	LOW	0.430916	PASS
CEL	0.526667	LOW	0.400628	PASS
CELA1	0.0133333	LOW	0.124467	FAIL
CELF2	0.0133333	LOW	0.603863	PASS
CELF4	0.0233333	LOW	0.349117	FAIL
CELF5	0.48	LOW	0.467729	PASS
CELF6	0.0366667	LOW	0.221269	FAIL
CELSR1	18.9333	HIGH	0.490504	PASS
CELSR2	3.7	HIGH	0.461844	PASS
CELSR3	3.17333	HIGH	0.618564	PASS
CEMP1	0.01	LOW	0.389614	FAIL
CEND1	0.726667	LOW	0.270362	FAIL
CENPA	28.44	HIGH	0.474502	PASS
CENPE	4.41333	HIGH	0.268677	FAIL
CENPF	35.29	HIGH	0.414551	PASS
CENPI	12.0833	HIGH	0.264937	FAIL
CENPK	44.79	HIGH	0.218621	FAIL
CENPM	24.1767	HIGH	0.417928	PASS
CENPV	72.1833	HIGH	0.427215	PASS
CENPW	23.86	HIGH	0.376354	FAIL
CEP55	35.08	HIGH	0.472542	PASS
CEP72	6.99667	HIGH	0.418961	PASS
CERCAM	19.0467	HIGH	0.451332	PASS
CERKL	0.186667	LOW	0.380464	FAIL
CES1	11.8367	HIGH	0.372944	FAIL
CES2	13.5067	HIGH	0.665899	PASS
CES3	1.55	HIGH	0.432385	PASS
CETP	0	LOW	0.337634	FAIL
CFB	2.58	HIGH	0.6024	PASS
CFD	9.32	HIGH	0.420363	PASS
CFH	4.18	HIGH	0.226069	FAIL
CFI	1.19333	HIGH	0.331855	FAIL
CFP	0.42	LOW	0.341908	FAIL
CGN	1.69667	HIGH	0.475047	PASS
CGNL1	1.05333	HIGH	0.442863	PASS
CGREF1	3.23	HIGH	0.379573	FAIL
CH25H	0.00666667	LOW	0.310983	FAIL
CHAC1	2.87333	HIGH	0.215155	FAIL
CHAD	0.00666667	LOW	0.32656	FAIL
CHADL	0.00666667	LOW	0.351701	FAIL
CHAF1B	8.59	HIGH	0.560624	PASS
CHD5	0.353333	LOW	0.393727	FAIL
CHD7	3.32	HIGH	0.407997	PASS
CHDH	1.77	HIGH	0.399855	FAIL
CHEK2	8.63	HIGH	0.386045	FAIL
CHGA	0.44	LOW	0.279882	FAIL
CHGB	1.14667	HIGH	0.189617	FAIL
CHI3L1	0.01	LOW	0.346291	FAIL
CHI3L2	0.23	LOW	0.437284	PASS
CHIT1	0	LOW	0.165952	FAIL
CHL1	0.01	LOW	0.324771	FAIL
CHML	6.86333	HIGH	0.35186	FAIL
CHMP4C	5.42333	HIGH	0.316977	FAIL
CHN1	13.3433	HIGH	0.352327	FAIL
CHN2	0.04	LOW	0.485946	PASS
CHODL	0	LOW	0.217041	FAIL
CHP2	0.01	LOW	0.398823	FAIL
CHRD	0.126667	LOW	0.453997	PASS
CHRDL1	0	LOW	0.244319	FAIL
CHRDL2	2.98333	HIGH	0.257659	FAIL
CHRFAM7A	3.41333	HIGH	0.260317	FAIL
CHRM2	0	LOW	0.332226	FAIL
CHRM3	0.0466667	LOW	0.374365	FAIL
CHRM4	0.206667	LOW	0.170277	FAIL
CHRNA10	0.606667	LOW	0.235135	FAIL
CHRNA2	0	LOW	0.282559	FAIL
CHRNA3	0.143333	LOW	0.316426	FAIL
CHRNA4	0.11	LOW	0.434131	PASS
CHRNA5	20.04	HIGH	0.363887	FAIL
CHRNA6	0.01	LOW	0.255103	FAIL
CHRNA7	0.893333	LOW	0.298788	FAIL
CHRNB2	0.156667	LOW	0.37336	FAIL
CHRNB4	0.36	LOW	0.306993	FAIL
CHRNE	0.0833333	LOW	0.324381	FAIL
CHST11	13.1467	HIGH	0.555002	PASS
CHST13	0.346667	LOW	0.239424	FAIL
CHST15	3.56333	HIGH	0.498661	PASS
CHST1	0.41	LOW	0.353114	FAIL
CHST2	0.153333	LOW	0.412594	PASS
CHST4	0.04	LOW	0.378523	FAIL
CHST5	0.0666667	LOW	0.331346	FAIL
CHST6	0.383333	LOW	0.378095	FAIL
CHST8	0.02	LOW	0.342898	FAIL
CHST9	0.00666667	LOW	0.314654	FAIL
CHSY3	0.0366667	LOW	0.168353	FAIL
CHTF18	22.3767	HIGH	0.514614	PASS
CIB2	15.9467	HIGH	0.394026	FAIL
CIB4	0.226667	LOW	0.452899	PASS
CIDEA	0.00666667	LOW	0.185027	FAIL
CIDEB	0.453333	LOW	0.808476	PASS
CIDEC	1.74333	HIGH	0.178817	FAIL
CIITA	0.0333333	LOW	0.558397	PASS
CILP2	0.103333	LOW	0.347069	FAIL
CILP	0.0533333	LOW	0.276417	FAIL
CISH	0.386667	LOW	0.459841	PASS
CIT	7.65667	HIGH	0.397293	FAIL
CITED1	0.216667	LOW	0.13566	FAIL
CITED2	4.64667	HIGH	0.324705	FAIL
CITED4	19.3567	HIGH	0.343419	FAIL
CKAP2L	10.21	HIGH	0.390914	FAIL
CKB	46.8133	HIGH	0.406859	PASS
CKM	0.01	LOW	0.205814	FAIL
CKMT1A	1.29	HIGH	0.313384	FAIL
CKMT1B	1.87333	HIGH	0.410595	PASS
CKMT2	0.02	LOW	0.480248	PASS
CKS1B	231.653	HIGH	0.498963	PASS
CKS2	382.56	HIGH	0.394928	FAIL
CLCA2	0.00666667	LOW	0.291423	FAIL
CLCF1	22.5933	HIGH	0.377425	FAIL
CLCN2	3.18667	HIGH	0.422648	PASS
CLCN4	1.83333	HIGH	0.34937	FAIL
CLCN5	1.50333	HIGH	0.351076	FAIL
CLCNKA	0.0366667	LOW	0.356702	FAIL
CLCNKB	0.07	LOW	0.455214	PASS
CLDN11	0.343333	LOW	0.335603	FAIL
CLDN14	0.0266667	LOW	0.3039	FAIL
CLDN15	8.35667	HIGH	0.518778	PASS
CLDN16	0.14	LOW	0.325547	FAIL
CLDN1	25.1467	HIGH	0.420977	PASS
CLDN23	3.99667	HIGH	0.415993	PASS
CLDN2	15.6333	HIGH	0.251553	FAIL
CLDN3	1.44	HIGH	0.421005	PASS
CLDN4	0.923333	LOW	0.434046	PASS
CLDN5	0	LOW	0.265348	FAIL
CLDN7	0.466667	LOW	0.41767	PASS
CLDN9	0.0766667	LOW	0.404915	PASS
CLDND2	1.61667	HIGH	0.101921	FAIL
CLEC10A	0	LOW	0.477156	PASS
CLEC11A	3.81	HIGH	0.382807	FAIL
CLEC12A	0	LOW	0.305214	FAIL
CLEC14A	0	LOW	0.330805	FAIL
CLEC18A	0.176667	LOW	0.195644	FAIL
CLEC18B	0.326667	LOW	0.235682	FAIL
CLEC18C	0.0933333	LOW	0.166755	FAIL
CLEC2B	0.223333	LOW	0.453086	PASS
CLEC2L	0.0333333	LOW	0.42538	PASS
CLEC3B	0.01	LOW	0.370979	FAIL
CLEC4A	0.0733333	LOW	0.374966	FAIL
CLEC4E	0.00333333	LOW	0.350663	FAIL
CLEC4F	0.00666667	LOW	0.250565	FAIL
CLEC4G	0	LOW	0.24925	FAIL
CLEC4M	0	LOW	0.292799	FAIL
CLEC5A	0	LOW	0.240803	FAIL
CLEC7A	0.0233333	LOW	0.447906	PASS
CLEC9A	0	LOW	0.348614	FAIL
CLECL1	0	LOW	0.415564	PASS
CLGN	5.54333	HIGH	0.378533	FAIL
CLIC2	0.156667	LOW	0.408651	PASS
CLIC3	3.94333	HIGH	0.371607	FAIL
CLIC5	0	LOW	0.337228	FAIL
CLIC6	0.0433333	LOW	0.381918	FAIL
CLIP3	1.03	HIGH	0.522072	PASS
CLIP4	31.0533	HIGH	0.504533	PASS
CLMN	2.28	HIGH	0.517533	PASS
CLOCK	4.88	HIGH	0.142264	FAIL
CLRN1	0	LOW	0.523765	PASS
CLRN3	0.0266667	LOW	0.403105	PASS
CLSPN	11.9233	HIGH	0.349137	FAIL
CLSTN2	0.0266667	LOW	0.299709	FAIL
CLSTN3	12.8267	HIGH	0.611512	PASS
CLU	537.817	HIGH	0.461333	PASS
CLUL1	0.02	LOW	0.230053	FAIL
CLVS1	0.27	LOW	0.0874556	FAIL
CLVS2	0.00666667	LOW	0.364088	FAIL
CLYBL	1.45	HIGH	0.440628	PASS
CMBL	22.15	HIGH	0.589447	PASS
CMKLR1	0.0133333	LOW	0.457444	PASS
CMPK2	0.19	LOW	0.30112	FAIL
CMTM2	0.0533333	LOW	0.229083	FAIL
CMTM3	25.8133	HIGH	0.601057	PASS
CMTM7	9.21333	HIGH	0.539234	PASS
CMTM8	5.53	HIGH	0.427108	PASS
CMYA5	0.09	LOW	0.344846	FAIL
CNFN	24.1533	HIGH	0.275549	FAIL
CNGA1	0.0366667	LOW	0.291897	FAIL
CNGA3	0	LOW	0.261171	FAIL
CNGB1	0.13	LOW	0.256852	FAIL
CNIH2	0.846667	LOW	0.355565	FAIL
CNIH3	0.433333	LOW	0.3121	FAIL
CNKSR1	0.296667	LOW	0.464022	PASS
CNKSR2	3.63667	HIGH	0.253518	FAIL
CNKSR3	2.77333	HIGH	0.331799	FAIL
CNN1	0.64	LOW	0.351955	FAIL
CNN2	68.4333	HIGH	0.48276	PASS
CNNM1	10.3267	HIGH	0.44102	PASS
CNR1	0.496667	LOW	0.344667	FAIL
CNRIP1	1.69667	HIGH	0.449026	PASS
CNTD2	0.0966667	LOW	0.314518	FAIL
CNTFR	0.0366667	LOW	0.415661	PASS
CNTN1	43.3367	HIGH	0.239495	FAIL
CNTN2	0.00666667	LOW	0.299889	FAIL
CNTN3	0	LOW	0.476455	PASS
CNTN4	0.00333333	LOW	0.314489	FAIL
CNTN6	0	LOW	0.337496	FAIL
CNTNAP1	4.44667	HIGH	0.435617	PASS
CNTNAP2	0.03	LOW	0.0809785	FAIL
CNTNAP3	6.84667	HIGH	0.282749	FAIL
COBL	1.01667	HIGH	0.487092	PASS
COBLL1	1.65333	HIGH	0.337918	FAIL
COCH	20.0667	HIGH	0.283296	FAIL
COL10A1	0.0466667	LOW	0.191475	FAIL
COL11A1	8.11333	HIGH	0.135485	FAIL
COL11A2	0.706667	LOW	0.402528	PASS
COL12A1	4.2	HIGH	0.283553	FAIL
COL13A1	0.21	LOW	0.314928	FAIL
COL14A1	0.02	LOW	0.308611	FAIL
COL15A1	0.0766667	LOW	0.257346	FAIL
COL16A1	6.43	HIGH	0.399638	FAIL
COL17A1	1.04	HIGH	0.394104	FAIL
COL18A1	55.2467	HIGH	0.458975	PASS
COL19A1	0	LOW	0.213318	FAIL
COL1A1	18.1767	HIGH	0.413024	PASS
COL1A2	0	LOW	0.314083	FAIL
COL20A1	0.593333	LOW	0.259462	FAIL
COL21A1	0.703333	LOW	0.25162	FAIL
COL22A1	0.526667	LOW	0.429793	PASS
COL23A1	0	LOW	0.382517	FAIL
COL24A1	0.02	LOW	0.222657	FAIL
COL25A1	0	LOW	0.292261	FAIL
COL27A1	13.5333	HIGH	0.285277	FAIL
COL28A1	0.116667	LOW	0.243674	FAIL
COL2A1	0.00666667	LOW	0.342751	FAIL
COL3A1	0.436667	LOW	0.294292	FAIL
COL4A1	46.3567	HIGH	0.414119	PASS
COL4A2	76.4033	HIGH	0.460372	PASS
COL4A3	1.16333	HIGH	0.232108	FAIL
COL4A4	1.15667	HIGH	0.247368	FAIL
COL4A5	13.26	HIGH	0.240308	FAIL
COL4A6	8.62	HIGH	0.261904	FAIL
COL5A1	41.2867	HIGH	0.427311	PASS
COL5A2	91.3733	HIGH	0.316668	FAIL
COL5A3	0.23	LOW	0.328738	FAIL
COL6A1	12.8233	HIGH	0.521429	PASS
COL6A2	9.22333	HIGH	0.529644	PASS
COL6A3	0.06	LOW	0.395695	FAIL
COL6A6	0	LOW	0.246165	FAIL
COL7A1	157.497	HIGH	0.422818	PASS
COL8A1	0.00333333	LOW	0.248617	FAIL
COL8A2	0.0733333	LOW	0.482557	PASS
COL9A1	0.00666667	LOW	0.232975	FAIL
COL9A2	0.12	LOW	0.450227	PASS
COL9A3	0.316667	LOW	0.4819	PASS
COLEC10	0	LOW	0.248019	FAIL
COLEC11	0.226667	LOW	0.372464	FAIL
COLEC12	0.00666667	LOW	0.2371	FAIL
COLQ	0.47	LOW	0.303899	FAIL
COMP	0.01	LOW	0.264042	FAIL
COMTD1	21.86	HIGH	0.193509	FAIL
COPZ2	7.03333	HIGH	0.492993	PASS
COQ10A	14.6033	HIGH	0.427659	PASS
CORIN	0.02	LOW	0.190936	FAIL
CORO1A	3.30333	HIGH	0.641062	PASS
CORO2A	0.306667	LOW	0.300042	FAIL
CORO2B	1.41333	HIGH	0.458886	PASS
CORO6	6.24	HIGH	0.376101	FAIL
CORT	0.08	LOW	0.144787	FAIL
COX4I2	0	LOW	0.251858	FAIL
COX6A2	0	LOW	0.39843	FAIL
COX6B2	2.90333	HIGH	0.315783	FAIL
COX7A1	0	LOW	0.478751	PASS
CP	2.79333	HIGH	0.342135	FAIL
CPA3	0	LOW	0.227334	FAIL
CPA4	6.57	HIGH	0.331902	FAIL
CPAMD8	0	LOW	0.441675	PASS
CPB1	0.00333333	LOW	0.191989	FAIL
CPE	1.35333	HIGH	0.482249	PASS
CPEB1	1.77667	HIGH	0.424813	PASS
CPEB4	6.57333	HIGH	0.327075	FAIL
CPLX1	0.2	LOW	0.381518	FAIL
CPLX2	242.183	HIGH	0.370902	FAIL
CPLX3	0.00333333	LOW	0.340148	FAIL
CPM	3.19333	HIGH	0.278224	FAIL
CPN2	0	LOW	0.347475	FAIL
CPNE4	2.44667	HIGH	0.314209	FAIL
CPNE5	0.0633333	LOW	0.432685	PASS
CPNE7	31.1233	HIGH	0.477891	PASS
CPNE8	5.01333	HIGH	0.438758	PASS
CPNE9	0.03	LOW	0.183656	FAIL
CPO	0.1	LOW	0.237112	FAIL
CPS1	10.22	HIGH	0.22456	FAIL
CPT1A	13.28	HIGH	0.382284	FAIL
CPT1B	16.27	HIGH	0.347864	FAIL
CPT1C	10.01	HIGH	0.41633	PASS
CPVL	0.0833333	LOW	0.321901	FAIL
CPXM1	0.01	LOW	0.390725	FAIL
CPXM2	0	LOW	0.398974	FAIL
CPZ	0.136667	LOW	0.37124	FAIL
CR1	0	LOW	0.469255	PASS
CRABP2	11.4167	HIGH	0.383164	FAIL
CRB1	0.00333333	LOW	0.135904	FAIL
CRB2	0.0533333	LOW	0.307775	FAIL
CRB3	3.12667	HIGH	0.351977	FAIL
CREB3L1	1.55667	HIGH	0.515077	PASS
CREB3L3	0.07	LOW	0.389076	FAIL
CREB5	0.473333	LOW	0.452306	PASS
CREG2	0.976667	LOW	0.328689	FAIL
CRHBP	0.01	LOW	0.28056	FAIL
CRIP1	619.77	HIGH	0.361253	FAIL
CRIP2	41.4767	HIGH	0.45715	PASS
CRIP3	1.57667	HIGH	0.373656	FAIL
CRISPLD1	0.59	LOW	0.350586	FAIL
CRISPLD2	1.49	HIGH	0.378919	FAIL
CRLF1	1.47	HIGH	0.302924	FAIL
CRMP1	0.476667	LOW	0.448847	PASS
CRTAC1	0.266667	LOW	0.388921	FAIL
CRTAM	0.0266667	LOW	0.490893	PASS
CRYAB	7.42667	HIGH	0.469094	PASS
CRYBB1	0	LOW	0.229771	FAIL
CRYBB2	0.0266667	LOW	0.0924774	FAIL
CRYBG3	2.69667	HIGH	0.225027	FAIL
CRYGS	0.493333	LOW	0.13721	FAIL
CRYM	0.62	LOW	0.256566	FAIL
CRYZ	61.74	HIGH	0.323196	FAIL
CSAG1	0.16	LOW	0.407526	PASS
CSDC2	1.53	HIGH	0.415484	PASS
CSF1	24.96	HIGH	0.386675	FAIL
CSF1R	0.01	LOW	0.495825	PASS
CSF2RB	0	LOW	0.524391	PASS
CSF3	0.02	LOW	0.224123	FAIL
CSF3R	0.01	LOW	0.468915	PASS
CSGALNACT1	24.91	HIGH	0.512118	PASS
CSMD1	0	LOW	0.143112	FAIL
CSMD2	0	LOW	0.330708	FAIL
CSPG4	0.0233333	LOW	0.421171	PASS
CSPG5	0.66	LOW	0.30033	FAIL
CSRNP3	0.03	LOW	0.249107	FAIL
CSRP1	475.997	HIGH	0.719888	PASS
CSRP2	15.3233	HIGH	0.302368	FAIL
CST1	0.293333	LOW	0.165265	FAIL
CST2	0.05	LOW	0.150932	FAIL
CST3	157.477	HIGH	0.304452	FAIL
CST5	0	LOW	0.172412	FAIL
CST7	0.02	LOW	0.456329	PASS
CSTA	0.523333	LOW	0.40574	PASS
CT62	0.216667	LOW	0.348522	FAIL
CTAGE4	0.00666667	LOW	0.249273	FAIL
CTAGE9	0	LOW	0.0902168	FAIL
CTF1	0.146667	LOW	0.595819	PASS
CTH	2.11667	HIGH	0.228622	FAIL
CTHRC1	0.48	LOW	0.429756	PASS
CTLA4	0	LOW	0.397381	FAIL
CTNNA2	0.48	LOW	0.245257	FAIL
CTNNA3	0	LOW	0.271593	FAIL
CTNNAL1	33.4333	HIGH	0.190703	FAIL
CTNND2	0	LOW	0.32546	FAIL
CTPS2	7.23667	HIGH	0.555081	PASS
CTRB1	0	LOW	0.371394	FAIL
CTRB2	0.0166667	LOW	0.258305	FAIL
CTRC	0.123333	LOW	0.168766	FAIL
CTRL	2.58333	HIGH	0.302432	FAIL
CTSA	57.51	HIGH	0.560105	PASS
CTSB	323.02	HIGH	0.492239	PASS
CTSC	32.8067	HIGH	0.503897	PASS
CTSD	194.09	HIGH	0.378416	FAIL
CTSF	18.3933	HIGH	0.527126	PASS
CTSH	20.41	HIGH	0.449061	PASS
CTSK	1.57667	HIGH	0.40982	PASS
CTSS	6.87667	HIGH	0.595836	PASS
CTSW	0	LOW	0.427519	PASS
CTSZ	101.757	HIGH	0.523921	PASS
CTTNBP2	0.17	LOW	0.426135	PASS
CTXN1	6.19	HIGH	0.307157	FAIL
CTXN2	0.00666667	LOW	0.268494	FAIL
CUBN	0.0433333	LOW	0.307133	FAIL
CUX2	0.03	LOW	0.322147	FAIL
CUZD1	0.993333	LOW	0.53788	PASS
CX3CL1	0.07	LOW	0.504868	PASS
CX3CR1	0.04	LOW	0.207124	FAIL
CXADR	4.50667	HIGH	0.139084	FAIL
CXCL10	0.00666667	LOW	0.367007	FAIL
CXCL11	0.0166667	LOW	0.366305	FAIL
CXCL12	0.106667	LOW	0.392388	FAIL
CXCL1	9.53667	HIGH	0.351789	FAIL
CXCL13	0	LOW	0.39292	FAIL
CXCL14	0.0866667	LOW	0.396601	FAIL
CXCL17	0.0266667	LOW	0.496355	PASS
CXCL2	6.37333	HIGH	0.256095	FAIL
CXCL3	3.43333	HIGH	0.258327	FAIL
CXCL5	76.88	HIGH	0.330291	FAIL
CXCL9	0	LOW	0.394602	FAIL
CXCR1	0	LOW	0.2164	FAIL
CXCR2	0	LOW	0.287548	FAIL
CXCR3	0	LOW	0.480018	PASS
CXCR4	0.07	LOW	0.364937	FAIL
CXCR5	0.0266667	LOW	0.50442	PASS
CXCR6	0	LOW	0.544754	PASS
CXorf21	0	LOW	0.299022	FAIL
CXorf56	24.25	HIGH	1.76365e-36	FAIL
CXXC4	0.0233333	LOW	0.361209	FAIL
CXXC5	17.59	HIGH	0.50296	PASS
CYB561	18.1867	HIGH	0.648267	PASS
CYB5A	169.303	HIGH	0.522709	PASS
CYB5B	135.31	HIGH	0.635654	PASS
CYB5R2	1.64	HIGH	0.489499	PASS
CYB5RL	2.51	HIGH	0.168873	FAIL
CYBA	112.637	HIGH	0.652407	PASS
CYBB	0.03	LOW	0.226126	FAIL
CYBRD1	18.9433	HIGH	0.39897	FAIL
CYFIP2	13.9367	HIGH	0.601531	PASS
CYGB	0.956667	LOW	0.453193	PASS
CYP11A1	0.0233333	LOW	0.4353	PASS
CYP11B1	0	LOW	0.5107	PASS
CYP11B2	0	LOW	0.565834	PASS
CYP17A1	0.00333333	LOW	0.3168	FAIL
CYP19A1	0.0666667	LOW	0.163877	FAIL
CYP1A1	0.343333	LOW	0.166126	FAIL
CYP1B1	3.29333	HIGH	0.406152	PASS
CYP21A2	0.00666667	LOW	0.333557	FAIL
CYP24A1	451.63	HIGH	0.22278	FAIL
CYP26B1	9.84333	HIGH	0.294131	FAIL
CYP27A1	0.0766667	LOW	0.487094	PASS
CYP27B1	1.53333	HIGH	0.3694	FAIL
CYP2A6	0	LOW	0.239285	FAIL
CYP2C8	0.00333333	LOW	0.350923	FAIL
CYP2D6	0.56	LOW	0.243662	FAIL
CYP2E1	0.113333	LOW	0.350654	FAIL
CYP2J2	0.06	LOW	0.313721	FAIL
CYP2S1	17.33	HIGH	0.473159	PASS
CYP2U1	1.36333	HIGH	0.270827	FAIL
CYP2W1	0.0233333	LOW	0.516815	PASS
CYP39A1	0.12	LOW	0.339724	FAIL
CYP3A4	0.0133333	LOW	0.270842	FAIL
CYP3A5	1.49	HIGH	0.380002	FAIL
CYP3A7	0.0533333	LOW	0.302516	FAIL
CYP46A1	0.08	LOW	0.347652	FAIL
CYP4B1	0.0133333	LOW	0.240853	FAIL
CYP4F11	2.52667	HIGH	0.42437	PASS
CYP4F12	3.67333	HIGH	0.344927	FAIL
CYP4X1	0.01	LOW	0.36154	FAIL
CYP51A1	32.2267	HIGH	0.526943	PASS
CYP7B1	0.616667	LOW	0.366641	FAIL
CYS1	0.636667	LOW	0.431739	PASS
CYSLTR1	0.00333333	LOW	0.170345	FAIL
CYSLTR2	0	LOW	0.197584	FAIL
CYTH4	0.1	LOW	0.587863	PASS
CYTIP	0	LOW	0.466716	PASS
CYTL1	0.00666667	LOW	0.272562	FAIL
CYYR1	0	LOW	0.390598	FAIL
DAAM1	4.23667	HIGH	0.211756	FAIL
DAAM2	0.00333333	LOW	0.423382	PASS
DAB2	7.95333	HIGH	0.507792	PASS
DAB2IP	8.64333	HIGH	0.414774	PASS
DACH1	0	LOW	0.298987	FAIL
DACH2	0	LOW	0.0742683	FAIL
DACT1	0.523333	LOW	0.359154	FAIL
DACT2	0.833333	LOW	0.53824	PASS
DACT3	0.173333	LOW	0.486603	PASS
DAGLA	1.55333	HIGH	0.554465	PASS
DAND5	0.0966667	LOW	0.280294	FAIL
DAPK1	34.3233	HIGH	0.461491	PASS
DAPK2	2.32333	HIGH	0.359237	FAIL
DAPL1	0	LOW	0.204779	FAIL
DAPP1	0	LOW	0.501541	PASS
DBH	0	LOW	0.259196	FAIL
DBN1	68.9	HIGH	0.518782	PASS
DBNDD1	27.8433	HIGH	0.495882	PASS
DBNDD2	4.10667	HIGH	0.528383	PASS
DBP	2.89667	HIGH	0.236772	FAIL
DCAF12L2	0.05	LOW	0.286416	FAIL
DCAF4L1	0.0966667	LOW	0.132092	FAIL
DCBLD2	176.603	HIGH	0.383607	FAIL
DCDC2	5.44333	HIGH	0.406219	PASS
DCHS2	0.02	LOW	0.336283	FAIL
DCLK1	0.14	LOW	0.328066	FAIL
DCLK2	7.57333	HIGH	0.364806	FAIL
DCLK3	0	LOW	0.152085	FAIL
DCN	0.01	LOW	0.303742	FAIL
DCST2	0.246667	LOW	0.268637	FAIL
DCT	0.00333333	LOW	0.0513726	FAIL
DDAH1	4.00667	HIGH	0.461673	PASS
DDAH2	33.95	HIGH	0.682976	PASS
DDC	0.97	LOW	0.383234	FAIL
DDI2	4.06667	HIGH	0.0875051	FAIL
DDIT4	144.203	HIGH	0.24483	FAIL
DDIT4L	0.476667	LOW	0.327397	FAIL
DDN	0.27	LOW	0.275148	FAIL
DDO	0.0333333	LOW	0.58362	PASS
DDR1	25.9033	HIGH	0.639484	PASS
DDR2	0.09	LOW	0.35226	FAIL
DDT	117.337	HIGH	0.434672	PASS
DDX21	78.9367	HIGH	0.062915	FAIL
DDX25	0.0266667	LOW	0.390721	FAIL
DDX3Y	26.6933	HIGH	0.662151	PASS
DDX43	0	LOW	0.711328	PASS
DDX4	0.0233333	LOW	0.414613	PASS
DDX60	1.05333	HIGH	0.17794	FAIL
DEF6	0.0433333	LOW	0.656179	PASS
DEGS2	1.07667	HIGH	0.397696	FAIL
DENND1B	1.99	HIGH	0.179651	FAIL
DENND1C	0.18	LOW	0.528669	PASS
DENND2A	0.283333	LOW	0.445844	PASS
DENND2D	0.99	LOW	0.570943	PASS
DENND3	12.3133	HIGH	0.578401	PASS
DEPDC1	12.3633	HIGH	0.349877	FAIL
DEPDC1B	11.2267	HIGH	0.34282	FAIL
DEPDC7	9.88667	HIGH	0.423663	PASS
DERL3	0.2	LOW	0.391432	FAIL
DES	0.03	LOW	0.361908	FAIL
DGAT2	1.60333	HIGH	0.380727	FAIL
DGKA	14.62	HIGH	0.602664	PASS
DGKB	0	LOW	0.135518	FAIL
DGKE	2.41667	HIGH	0.537593	PASS
DGKG	9.91	HIGH	0.404644	PASS
DGKI	0.0866667	LOW	0.349903	FAIL
DHCR24	18.1567	HIGH	0.454169	PASS
DHCR7	44.4433	HIGH	0.503882	PASS
DHDH	0.753333	LOW	0.323555	FAIL
DHH	0.00333333	LOW	0.273342	FAIL
DHRS13	2.85333	HIGH	0.358296	FAIL
DHRS2	1.92333	HIGH	0.226903	FAIL
DHRS3	42.9933	HIGH	0.525118	PASS
DHRS9	0.12	LOW	0.294897	FAIL
DIAPH2	2.56667	HIGH	0.132231	FAIL
DIAPH3	6.94	HIGH	0.222291	FAIL
DIO2	55.1	HIGH	0.185557	FAIL
DIO3	0.0433333	LOW	0.352775	FAIL
DIRAS1	2.29333	HIGH	0.484198	PASS
DIRAS2	0.0566667	LOW	0.307936	FAIL
DIRAS3	1.12333	HIGH	0.396377	FAIL
DISC1	0.26	LOW	0.445393	PASS
DISP1	0.696667	LOW	0.535444	PASS
DISP2	0.383333	LOW	0.229915	FAIL
DKK1	75.7733	HIGH	0.294209	FAIL
DKK2	0	LOW	0.159756	FAIL
DKK3	11.7933	HIGH	0.450766	PASS
DKKL1	0.29	LOW	0.407671	PASS
DLC1	22.9233	HIGH	0.45393	PASS
DLEC1	0.0233333	LOW	0.303565	FAIL
DLG2	0.206667	LOW	0.358084	FAIL
DLG3	2.01667	HIGH	0.434051	PASS
DLGAP1	0.04	LOW	0.287122	FAIL
DLGAP2	0.00333333	LOW	0.447515	PASS
DLGAP3	0.04	LOW	0.321826	FAIL
DLGAP5	29.94	HIGH	0.418985	PASS
DLK1	0.0466667	LOW	0.340006	FAIL
DLK2	1.60667	HIGH	0.407188	PASS
DLL1	0.06	LOW	0.471579	PASS
DLL3	4.36	HIGH	0.472295	PASS
DLX1	1.7	HIGH	0.450937	PASS
DLX2	0.133333	LOW	0.465909	PASS
DLX3	0.1	LOW	0.411623	PASS
DLX4	2.32	HIGH	0.51219	PASS
DLX5	0.0133333	LOW	0.435399	PASS
DLX6	0.0166667	LOW	0.625766	PASS
DMBT1	0.00666667	LOW	0.3483	FAIL
DMBX1	1.07333	HIGH	0.51369	PASS
DMC1	4.2	HIGH	0.365245	FAIL
DMD	0.03	LOW	0.138498	FAIL
DMGDH	0.0266667	LOW	0.428271	PASS
DMKN	25.8633	HIGH	0.446507	PASS
DMPK	34.77	HIGH	0.390584	FAIL
DMRTA1	0.423333	LOW	0.206621	FAIL
DMRTC1B	0.0233333	LOW	0.22256	FAIL
DNA2	9.63	HIGH	0.331071	FAIL
DNAH10	0.193333	LOW	0.224312	FAIL
DNAH11	0.0466667	LOW	0.329941	FAIL
DNAH12	0.05	LOW	0.133375	FAIL
DNAH1	0.47	LOW	0.333051	FAIL
DNAH14	10.77	HIGH	0.441099	PASS
DNAH17	0.25	LOW	0.435074	PASS
DNAH2	0.0233333	LOW	0.343231	FAIL
DNAH5	0.133333	LOW	0.384042	FAIL
DNAH6	0.0533333	LOW	0.265883	FAIL
DNAH7	0.31	LOW	0.25492	FAIL
DNAH9	0.0133333	LOW	0.306369	FAIL
DNAI1	0.27	LOW	0.202233	FAIL
DNAJA4	0.0333333	LOW	0.607446	PASS
DNAJB13	0.47	LOW	0.30509	FAIL
DNAJC12	11.2667	HIGH	0.302252	FAIL
DNAJC15	0.0133333	LOW	0.609466	PASS
DNAJC22	13.1467	HIGH	0.374293	FAIL
DNAJC5B	0.05	LOW	0.267283	FAIL
DNAJC6	1.90333	HIGH	0.359538	FAIL
DNALI1	0.0133333	LOW	0.565209	PASS
DNASE1L2	0.783333	LOW	0.298912	FAIL
DNASE1L3	0.0366667	LOW	0.405709	PASS
DNASE2B	0	LOW	0.150799	FAIL
DNER	2.26333	HIGH	0.320447	FAIL
DNM1	81.1733	HIGH	0.472792	PASS
DNM3	0.316667	LOW	0.257377	FAIL
DNMT3A	6.97	HIGH	0.82382	PASS
DOC2A	3.62667	HIGH	0.398122	FAIL
DOC2B	0.186667	LOW	0.354729	FAIL
DOCK10	26.2067	HIGH	0.314484	FAIL
DOCK11	4.22667	HIGH	0.286518	FAIL
DOCK2	3.00333	HIGH	0.513387	PASS
DOCK3	0.326667	LOW	0.372886	FAIL
DOCK5	31.77	HIGH	0.317378	FAIL
DOCK8	0.216667	LOW	0.33764	FAIL
DOK1	2.88	HIGH	0.648823	PASS
DOK2	0	LOW	0.55776	PASS
DOK3	5.11	HIGH	0.607417	PASS
DOK4	40.63	HIGH	0.49627	PASS
DOK5	0.01	LOW	0.242576	FAIL
DOK6	0	LOW	0.259606	FAIL
DOK7	0.126667	LOW	0.487892	PASS
DPEP1	0.733333	LOW	0.364629	FAIL
DPEP2	0	LOW	0.506033	PASS
DPF1	3.57333	HIGH	0.414741	PASS
DPF3	0.0933333	LOW	0.368976	FAIL
DPP10	0	LOW	0.442341	PASS
DPP4	0.173333	LOW	0.469901	PASS
DPP6	0	LOW	0.346824	FAIL
DPP8	16.62	HIGH	0.118838	FAIL
DPT	0	LOW	0.322786	FAIL
DPY19L2	2.49	HIGH	0.275884	FAIL
DPY19L3	10.2433	HIGH	0.107521	FAIL
DPYD	3.53667	HIGH	0.372577	FAIL
DPYS	0.00666667	LOW	0.306826	FAIL
DPYSL2	32.1067	HIGH	0.587022	PASS
DPYSL3	12.2567	HIGH	0.473099	PASS
DPYSL4	9.02667	HIGH	0.404518	PASS
DPYSL5	5.06667	HIGH	0.41935	PASS
DRD1	0.566667	LOW	0.329558	FAIL
DRD2	0	LOW	0.335018	FAIL
DRD4	0.05	LOW	0.173518	FAIL
DRP2	0.303333	LOW	0.277178	FAIL
DSC2	0.486667	LOW	0.351337	FAIL
DSC3	0.67	LOW	0.328863	FAIL
DSCAM	0	LOW	0.3003	FAIL
DSCAML1	0.08	LOW	0.505195	PASS
DSCC1	9.43667	HIGH	0.454538	PASS
DSEL	0.14	LOW	0.28429	FAIL
DSG2	24.8767	HIGH	0.257899	FAIL
DSP	9.15333	HIGH	0.361195	FAIL
DTL	15.06	HIGH	0.413975	PASS
DTNA	0.04	LOW	0.447432	PASS
DTNB	7.66667	HIGH	0.591213	PASS
DTX1	0.203333	LOW	0.400321	PASS
DTX3	14.9467	HIGH	0.613998	PASS
DUOX1	0	LOW	0.408659	PASS
DUOX2	0.0266667	LOW	0.341359	FAIL
DUOXA1	0.22	LOW	0.386763	FAIL
DUOXA2	0.00333333	LOW	0.268167	FAIL
DUSP10	3.02667	HIGH	0.392069	FAIL
DUSP13	0.0533333	LOW	0.332021	FAIL
DUSP15	0.653333	LOW	0.453068	PASS
DUSP16	10.93	HIGH	0.78338	PASS
DUSP2	0.15	LOW	0.356306	FAIL
DUSP26	0.0966667	LOW	0.255221	FAIL
DUSP27	0	LOW	0.333433	FAIL
DUSP4	32.1533	HIGH	0.522384	PASS
DUSP5	31.68	HIGH	0.39375	FAIL
DUSP6	2.14667	HIGH	0.457143	PASS
DUSP8	0.536667	LOW	0.379233	FAIL
DUSP9	0.886667	LOW	0.360045	FAIL
DYNC1I1	0.0166667	LOW	0.401604	PASS
DYNLRB2	0.0733333	LOW	0.246919	FAIL
DZIP1	8.03333	HIGH	0.388161	FAIL
DZIP1L	4.13667	HIGH	0.491952	PASS
E2F1	22.1533	HIGH	0.514661	PASS
E2F2	2.31	HIGH	0.452799	PASS
E2F7	3.14	HIGH	0.22728	FAIL
E2F8	3.95	HIGH	0.409805	PASS
EBF1	0.276667	LOW	0.450023	PASS
EBF2	0	LOW	0.309721	FAIL
EBF3	0.0766667	LOW	0.521746	PASS
EBF4	1.6	HIGH	0.518917	PASS
EBI3	2.16	HIGH	0.492659	PASS
EBP	90.0633	HIGH	0.413329	PASS
ECEL1	0.0733333	LOW	0.310762	FAIL
ECHDC3	4.18	HIGH	0.597607	PASS
ECM1	0.616667	LOW	0.465706	PASS
ECM2	0.22	LOW	0.342448	FAIL
ECT2	61.2333	HIGH	0.425345	PASS
EDA	0.133333	LOW	0.370434	FAIL
EDA2R	8.78667	HIGH	0.253582	FAIL
EDAR	0.0233333	LOW	0.302155	FAIL
EDARADD	1.21	HIGH	0.410757	PASS
EDIL3	0.1	LOW	0.145485	FAIL
EDN1	21.9	HIGH	0.175402	FAIL
EDN2	3.09	HIGH	0.260761	FAIL
EDN3	0.0633333	LOW	0.379267	FAIL
EDNRA	0.0933333	LOW	0.332975	FAIL
EDNRB	0.00333333	LOW	0.351681	FAIL
EEF1A2	86.4233	HIGH	0.472324	PASS
EFCAB10	2.92	HIGH	0.204918	FAIL
EFCAB1	0.09	LOW	0.352827	FAIL
EFCAB6	0.316667	LOW	0.375356	FAIL
EFEMP1	35.5433	HIGH	0.337251	FAIL
EFEMP2	0.836667	LOW	0.579881	PASS
EFHB	1.65667	HIGH	0.109667	FAIL
EFHC2	0.253333	LOW	0.290008	FAIL
EFHD1	0.923333	LOW	0.3639	FAIL
EFNA1	15.06	HIGH	0.517083	PASS
EFNA2	0.716667	LOW	0.498454	PASS
EFNA3	1.71333	HIGH	0.559066	PASS
EFNA4	4.83	HIGH	0.627987	PASS
EFNA5	5.91333	HIGH	0.490329	PASS
EFNB2	0.913333	LOW	0.441594	PASS
EFNB3	0.98	LOW	0.497537	PASS
EFR3B	7.80667	HIGH	0.370297	FAIL
EFS	0	LOW	0.568517	PASS
EGF	0.37	LOW	0.404792	PASS
EGFL6	0	LOW	0.189437	FAIL
EGFL7	20.7467	HIGH	0.389321	FAIL
EGFL8	1.91333	HIGH	0.27926	FAIL
EGFLAM	0.0566667	LOW	0.302592	FAIL
EGFR	41.2533	HIGH	0.451686	PASS
EGLN3	2.34	HIGH	0.300278	FAIL
EGR1	0.33	LOW	0.123866	FAIL
EGR2	0.03	LOW	0.226886	FAIL
EGR3	0.0133333	LOW	0.189986	FAIL
EGR4	0	LOW	0.187691	FAIL
EHBP1L1	28.1	HIGH	0.713346	PASS
EHD2	67.42	HIGH	0.48187	PASS
EHD3	5.61	HIGH	0.339593	FAIL
EHF	4.52	HIGH	0.365961	FAIL
EHHADH	3.93667	HIGH	0.530541	PASS
EID3	4.61333	HIGH	0.52968	PASS
EIF3C	125.893	HIGH	0.00512307	FAIL
EIF4E1B	0	LOW	0.378587	FAIL
EIF4EBP1	62.3533	HIGH	0.468767	PASS
EIF4EBP3	0.803333	LOW	0.378222	FAIL
EIF5A2	5.72667	HIGH	0.407335	PASS
ELANE	0.0933333	LOW	0.203471	FAIL
ELAVL2	0.0133333	LOW	0.204251	FAIL
ELAVL3	0.0133333	LOW	0.228416	FAIL
ELF3	107.783	HIGH	0.341046	FAIL
ELF4	10.82	HIGH	0.589572	PASS
ELFN1	0.06	LOW	0.539701	PASS
ELFN2	5.48333	HIGH	0.464029	PASS
ELK3	21.17	HIGH	0.187983	FAIL
ELL2	7.37	HIGH	0.383168	FAIL
ELMO1	1.77667	HIGH	0.49512	PASS
ELMO3	0.913333	LOW	0.469303	PASS
ELMOD1	0.0633333	LOW	0.150381	FAIL
ELN	0.08	LOW	0.412626	PASS
ELOVL2	7.47	HIGH	0.344113	FAIL
ELOVL3	0.203333	LOW	0.33146	FAIL
ELOVL4	0.66	LOW	0.327069	FAIL
ELOVL6	13.9667	HIGH	0.353026	FAIL
ELOVL7	5.55333	HIGH	0.270661	FAIL
EMB	3.13	HIGH	0.46592	PASS
EMCN	0	LOW	0.358991	FAIL
EME1	15.1933	HIGH	0.587736	PASS
EME2	10.14	HIGH	0.166557	FAIL
EMID1	0.25	LOW	0.312037	FAIL
EMILIN1	0.316667	LOW	0.473227	PASS
EMILIN2	4.46667	HIGH	0.371477	FAIL
EMILIN3	0.403333	LOW	0.282124	FAIL
EML1	19.42	HIGH	0.526605	PASS
EML2	18.5367	HIGH	0.400125	PASS
EML6	1.08	HIGH	0.306767	FAIL
EMP1	13.73	HIGH	0.38328	FAIL
EMP2	9.18333	HIGH	0.465038	PASS
EMP3	371.077	HIGH	0.473476	PASS
EMX1	0.01	LOW	0.408516	PASS
EMX2	0	LOW	0.404232	PASS
EN1	0.52	LOW	0.614446	PASS
EN2	0.36	LOW	0.595785	PASS
ENAM	0.00333333	LOW	0.349661	FAIL
ENC1	12.7233	HIGH	0.422124	PASS
ENDOU	0.00333333	LOW	0.183222	FAIL
ENHO	1.07667	HIGH	0.295576	FAIL
ENKUR	0.186667	LOW	0.175438	FAIL
ENO2	21.98	HIGH	0.501927	PASS
ENO3	62.88	HIGH	0.311068	FAIL
ENOX1	0.193333	LOW	0.424634	PASS
ENPEP	0.0866667	LOW	0.234341	FAIL
ENPP1	0.656667	LOW	0.331134	FAIL
ENPP2	0.00333333	LOW	0.281926	FAIL
ENPP3	0.0133333	LOW	0.269026	FAIL
ENPP4	0.383333	LOW	0.529137	PASS
ENPP5	0.00333333	LOW	0.427321	PASS
ENPP6	0.0133333	LOW	0.366529	FAIL
ENTPD2	0.653333	LOW	0.419207	PASS
ENTPD3	0	LOW	0.357266	FAIL
ENTPD8	0.21	LOW	0.406885	PASS
EOMES	0.57	LOW	0.402701	PASS
EPB41L1	56.4633	HIGH	0.483327	PASS
EPB41L3	0.256667	LOW	0.254403	FAIL
EPB41L4A	1.04333	HIGH	0.450535	PASS
EPB41L4B	5.18333	HIGH	0.317003	FAIL
EPCAM	3.11	HIGH	0.407891	PASS
EPDR1	67.0467	HIGH	0.459076	PASS
EPHA10	0.346667	LOW	0.429572	PASS
EPHA1	0.00333333	LOW	0.338875	FAIL
EPHA2	59.4733	HIGH	0.473405	PASS
EPHA3	0	LOW	0.133718	FAIL
EPHA4	0.31	LOW	0.442795	PASS
EPHA7	0.226667	LOW	0.199444	FAIL
EPHA8	0.00666667	LOW	0.361726	FAIL
EPHB1	0.0833333	LOW	0.482376	PASS
EPHB2	21.8033	HIGH	0.503907	PASS
EPHB3	0.213333	LOW	0.537736	PASS
EPHB6	0.156667	LOW	0.55322	PASS
EPHX1	157.13	HIGH	0.610918	PASS
EPHX2	5.91	HIGH	0.53879	PASS
EPHX3	0.0433333	LOW	0.444914	PASS
EPHX4	0.25	LOW	0.320638	FAIL
EPN3	0.136667	LOW	0.499266	PASS
EPO	0.01	LOW	0.296099	FAIL
EPOR	2.09667	HIGH	0.416494	PASS
EPPK1	0.07	LOW	0.39712	FAIL
EPS8	15.88	HIGH	0.465193	PASS
EPS8L1	2.38	HIGH	0.44594	PASS
EPS8L2	99.95	HIGH	0.50072	PASS
EPSTI1	0.0533333	LOW	0.315587	FAIL
ERAP2	0.746667	LOW	0.0477022	FAIL
ERAS	0.0433333	LOW	0.193003	FAIL
ERBB2	20.1767	HIGH	0.664258	PASS
ERBB3	1.26333	HIGH	0.355825	FAIL
ERBB4	0	LOW	0.316408	FAIL
ERC2	0.0166667	LOW	0.329359	FAIL
ERCC6L	8.65	HIGH	0.347496	FAIL
ERMN	0	LOW	0.267163	FAIL
ERMP1	15.6667	HIGH	0.448128	PASS
ERN1	2.43333	HIGH	0.0620131	FAIL
ERN2	0.0166667	LOW	0.382919	FAIL
ERP27	0.0266667	LOW	0.315794	FAIL
ERRFI1	31.3233	HIGH	0.335959	FAIL
ESCO2	13.6067	HIGH	0.350461	FAIL
ESM1	0.0133333	LOW	0.205872	FAIL
ESPL1	10.2567	HIGH	0.43086	PASS
ESPN	0.14	LOW	0.434437	PASS
ESPNL	0.113333	LOW	0.426338	PASS
ESR1	0	LOW	0.492249	PASS
ESR2	0.0466667	LOW	0.239029	FAIL
ESRP1	0.0433333	LOW	0.33516	FAIL
ESRRB	0.13	LOW	0.321354	FAIL
ESRRG	0.00333333	LOW	0.465702	PASS
ESYT3	0.866667	LOW	0.439469	PASS
ETNK2	1.99333	HIGH	0.525142	PASS
ETS1	11.1133	HIGH	0.527059	PASS
ETS2	30.32	HIGH	0.59333	PASS
ETV1	0.733333	LOW	0.259623	FAIL
ETV2	0.763333	LOW	0.207895	FAIL
ETV3	7.03667	HIGH	0.0843571	FAIL
ETV4	11.68	HIGH	0.421355	PASS
ETV5	13.5533	HIGH	0.437976	PASS
ETV7	0.0433333	LOW	0.429727	PASS
EVC	3.77	HIGH	0.513619	PASS
EVC2	0.936667	LOW	0.628411	PASS
EVI2A	0	LOW	0.566436	PASS
EVI2B	0.04	LOW	0.579031	PASS
EVPL	8.60667	HIGH	0.483998	PASS
EVX1	0.0433333	LOW	0.574745	PASS
EXO1	14.9167	HIGH	0.324473	FAIL
EXOC3L2	0.333333	LOW	0.358932	FAIL
EXOC6B	10.4533	HIGH	0.0971097	FAIL
EXPH5	0.01	LOW	0.303506	FAIL
EXTL1	0.0233333	LOW	0.31444	FAIL
EYA2	3.03	HIGH	0.445896	PASS
EYA3	3.73667	HIGH	0.152747	FAIL
EYA4	7.86333	HIGH	0.404133	PASS
EZH2	23.1367	HIGH	0.565686	PASS
F10	0.0166667	LOW	0.5366	PASS
F11R	19.18	HIGH	0.630033	PASS
F12	9.61333	HIGH	0.445509	PASS
F13A1	0.0133333	LOW	0.29589	FAIL
F2R	16.49	HIGH	0.320698	FAIL
F2RL1	46.08	HIGH	0.407822	PASS
F2RL2	3.94	HIGH	0.199319	FAIL
F2RL3	0	LOW	0.24805	FAIL
F3	3.49333	HIGH	0.430622	PASS
F5	0.02	LOW	0.254017	FAIL
F7	0.216667	LOW	0.422272	PASS
F8	3.27	HIGH	0.416267	PASS
FA2H	4.36667	HIGH	0.405693	PASS
FAAH2	0.04	LOW	0.0789485	FAIL
FAAH	0.74	LOW	0.485527	PASS
FABP2	0	LOW	0.129655	FAIL
FABP3	0	LOW	0.377656	FAIL
FABP4	0.0366667	LOW	0.253208	FAIL
FABP5	145.03	HIGH	0.367653	FAIL
FABP6	0.513333	LOW	0.20307	FAIL
FADS1	111.437	HIGH	0.507896	PASS
FADS2	200.627	HIGH	0.495796	PASS
FAHD2B	6.91667	HIGH	0.318217	FAIL
FAIM2	0.0133333	LOW	0.368407	FAIL
FAM102B	3.35667	HIGH	0.304594	FAIL
FAM104B	19.1367	HIGH	8.79199e-36	FAIL
FAM107A	0.00333333	LOW	0.454376	PASS
FAM107B	67.2033	HIGH	0.475866	PASS
FAM110B	0.5	LOW	0.491778	PASS
FAM110C	0.06	LOW	0.352495	FAIL
FAM111B	7.65	HIGH	0.386112	FAIL
FAM114A1	29.2867	HIGH	0.301625	FAIL
FAM120C	3.72	HIGH	0	FAIL
FAM124A	0.993333	LOW	0.445112	PASS
FAM124B	0	LOW	0.282117	FAIL
FAM126A	15.0233	HIGH	0.483547	PASS
FAM129A	0.293333	LOW	0.382759	FAIL
FAM129B	95.1367	HIGH	0.476149	PASS
FAM129C	0.123333	LOW	0.416505	PASS
FAM131B	0.143333	LOW	0.316066	FAIL
FAM131C	4.1	HIGH	0.353915	FAIL
FAM133A	0.87	LOW	0.0210474	FAIL
FAM135B	0.01	LOW	0.336814	FAIL
FAM13C	0.00333333	LOW	0.295597	FAIL
FAM149A	1.04333	HIGH	0.460791	PASS
FAM153A	0.03	LOW	0.295321	FAIL
FAM153B	0.07	LOW	0.258429	FAIL
FAM153C	0.0566667	LOW	0.392935	FAIL
FAM155A	0	LOW	0.309952	FAIL
FAM155B	1.29	HIGH	0.433846	PASS
FAM156A	14.0333	HIGH	0.0698835	FAIL
FAM160A1	0.06	LOW	0.259072	FAIL
FAM161B	1.10667	HIGH	0.124535	FAIL
FAM162B	0.00666667	LOW	0.187556	FAIL
FAM163A	0.00333333	LOW	0.241889	FAIL
FAM166A	0.0566667	LOW	0.107562	FAIL
FAM166B	0.256667	LOW	0.145034	FAIL
FAM167A	2.47667	HIGH	0.453917	PASS
FAM167B	0.946667	LOW	0.341562	FAIL
FAM168A	12.8	HIGH	0.107926	FAIL
FAM169A	4.58333	HIGH	0.422245	PASS
FAM171A1	10.5633	HIGH	0.552774	PASS
FAM171A2	2.40333	HIGH	0.482616	PASS
FAM171B	1.25333	HIGH	0.263303	FAIL
FAM174B	3.41667	HIGH	0.481138	PASS
FAM177B	0.00666667	LOW	0.321424	FAIL
FAM178B	0.00666667	LOW	0.442945	PASS
FAM180A	0	LOW	0.27778	FAIL
FAM181B	0.0133333	LOW	0.375345	FAIL
FAM183A	0.213333	LOW	0.225952	FAIL
FAM184A	0.0166667	LOW	0.324256	FAIL
FAM184B	0.01	LOW	0.313835	FAIL
FAM186B	0.0533333	LOW	0.257261	FAIL
FAM189A1	0.136667	LOW	0.444543	PASS
FAM189A2	0.04	LOW	0.3458	FAIL
FAM189B	17.1733	HIGH	0.87066	PASS
FAM19A1	0.00666667	LOW	0.147681	FAIL
FAM19A2	0.423333	LOW	0.278463	FAIL
FAM19A4	0.00666667	LOW	0.396723	FAIL
FAM19A5	1.92667	HIGH	0.398548	FAIL
FAM20A	0.0266667	LOW	0.439921	PASS
FAM24B	10.6967	HIGH	0.553633	PASS
FAM25A	0	LOW	0.325844	FAIL
FAM43A	1.41333	HIGH	0.430031	PASS
[truncated: 9,238 more rows]
