# Supplementary material for: MethNet: a robust approach to identify regulatory hubs and their distal targets from cancer data
Source: Nat Commun. 2024 Jul 17;15:6027. doi: 10.1038/s41467-024-50380-3 (PMC11258126; doi:10.1038/s41467-024-50380-3)
Supplement: Supplementary file 6 — Source Data [file 41467_2024_50380_MOESM6_ESM.xlsx]

## Sheet: figure_2b
Cancer Frequency	Number of Associations
1	657338
2	464924
3	381645
4	310340
5	241360
6	174520
7	122369
8	80325
9	51297
10	30933
>10	50688

## Sheet: figure_2c
Trend Line
term	estimate	std.error	statistic	p.value	conf.low	conf.high
(Intercept)	0.318109	0.0297838	10.6806	3.59533e-10	0.256341	0.379876
Nsamples	0.000179113	7.44254e-05	2.40661	0.0249391	2.47638e-05	0.000333462
Data Points
TCGA Code	R2	Number of samples
BLCA	0.450083	425
BRCA	0.454531	868
CESC	0.370749	309
COAD	0.386646	315
ESCA	0.368001	194
HNSC	0.414979	542
KIRC	0.364825	343
KIRP	0.43416	298
LAML	0.202272	122
LGG	0.32182	529
LIHC	0.406478	414
LUAD	0.41901	477
LUSC	0.435681	378
PAAD	0.402544	183
PCPG	0.215452	187
PRAD	0.387397	533
READ	0.274684	100
SARC	0.422278	263
SKCM	0.41622	473
STAD	0.403721	372
TGCT	0.501799	139
THCA	0.421032	563
THYM	0.316358	122
UCEC	0.382645	442

## Sheet: figure_2d
Relation to Island	N_Island	Probability	Coefficient	Average Distance
Island	-50	0.36315	-0.00618144	638961
Island	-49	0.364438	-0.00710385	633981
Island	-48	0.366088	-0.00455345	631768
Island	-47	0.371429	-0.00276099	630022
Island	-46	0.364616	0.000612694	621284
Island	-45	0.373624	-0.00237978	629790
Island	-44	0.372538	-0.00933455	621160
Island	-43	0.351284	-0.00149447	645254
Island	-42	0.360624	-0.00209242	648078
Island	-41	0.353985	-0.00888365	644631
Island	-40	0.361745	-0.00539683	634645
Island	-39	0.365522	-0.00758239	625928
Island	-38	0.359481	-0.00548173	615911
Island	-37	0.364934	0.00109233	631795
Island	-36	0.358059	-0.00515118	630662
Island	-35	0.359375	-0.00281379	621712
Island	-34	0.367622	-0.00497872	611576
Island	-33	0.361692	-0.00244715	605228
Island	-32	0.352325	-0.00199338	605564
Island	-31	0.359299	-0.00540417	596822
Island	-30	0.360844	-0.00101663	600463
Island	-29	0.362595	-0.00551331	588036
Island	-28	0.365936	-0.00673925	592050
Island	-27	0.363507	-0.00667414	587915
Island	-26	0.365913	-0.00357736	592491
Island	-25	0.362879	-0.00954172	585187
Island	-24	0.376558	-0.0099043	584324
Island	-23	0.379704	-0.00688267	582051
Island	-22	0.368967	-0.00609576	571106
Island	-21	0.360389	-0.00734535	563468
Island	-20	0.36505	-0.00693353	549640
Island	-19	0.369507	-0.00497202	543778
Island	-18	0.361546	-0.00784049	516834
Island	-17	0.365312	-0.00654167	505362
Island	-16	0.363759	-0.00767619	487764
Island	-15	0.370775	-0.0112363	485482
Island	-14	0.373505	-0.00618303	470283
Island	-13	0.369184	-0.00590739	446138
Island	-12	0.370714	-0.0090463	427190
Island	-11	0.377885	-0.00258189	411980
Island	-10	0.380754	-0.0111731	394521
Island	-9	0.382254	-0.0145498	373268
Island	-8	0.383805	-0.009537	351274
Island	-7	0.384504	-0.0160715	318106
Island	-6	0.391819	-0.0168131	286469
Island	-5	0.396781	-0.0159379	251510
Island	-4	0.407871	-0.018256	201440
Island	-3	0.409965	-0.0172617	140014
Island	-2	0.408242	-0.0251296	73378
Island	-1	0.459868	-0.0553746	9501
Island	1	0.402753	-0.0270311	31403
Island	2	0.402923	-0.0226346	96274
Island	3	0.398873	-0.021126	153144
Island	4	0.393512	-0.014274	205095
Island	5	0.391018	-0.0166792	246684
Island	6	0.389583	-0.0159781	278438
Island	7	0.386694	-0.0149138	305946
Island	8	0.384022	-0.010508	333016
Island	9	0.383046	-0.0100667	351323
Island	10	0.377631	-0.0100302	373023
Island	11	0.377345	-0.010605	389365
Island	12	0.375813	-0.00941787	400348
Island	13	0.377275	-0.00860166	431412
Island	14	0.373525	-0.00799673	454489
Island	15	0.374896	-0.00835237	461180
Island	16	0.370801	-0.00430252	476255
Island	17	0.365748	-0.0111727	493505
Island	18	0.371837	-0.0112005	503447
Island	19	0.368152	-0.0111422	523563
Island	20	0.372966	-0.00531443	525346
Island	21	0.363131	-0.0096693	536218
Island	22	0.366823	-0.00791746	539034
Island	23	0.365143	-0.00470758	549244
Island	24	0.361505	-0.00412653	560115
Island	25	0.361467	-0.0103975	555466
Island	26	0.365868	-0.00611573	561476
Island	27	0.366159	-0.00589384	550754
Island	28	0.366557	-0.00518116	565615
Island	29	0.366308	-0.0038726	570999
Island	30	0.368946	-0.00328209	585460
Island	31	0.360223	-0.00140932	591595
Island	32	0.359033	-0.00595404	597997
Island	33	0.371827	-0.0074055	611418
Island	34	0.36873	-0.00536759	606411
Island	35	0.367804	-0.00295467	622330
Island	36	0.362939	-0.00240225	616130
Island	37	0.3613	-0.00477048	621542
Island	38	0.363828	-0.00410622	620328
Island	39	0.362523	-0.00296441	622884
Island	40	0.356227	-0.00436849	621834
Island	41	0.369145	-0.00527745	619450
Island	42	0.363135	-0.0059644	618765
Island	43	0.35805	-0.0043164	633943
Island	44	0.354103	-0.00476662	616578
Island	45	0.366183	-0.00166402	635455
Island	46	0.367724	-0.00326876	636280
Island	47	0.353909	-0.00545779	626588
Island	48	0.365485	-0.00183155	629967
Island	49	0.365882	-0.00373601	645749
Island	50	0.36025	-0.00411389	650732
OpenSea	-50	0.29704	-0.00101552	652370
OpenSea	-49	0.291402	-0.000742888	654493
OpenSea	-48	0.301786	-0.0016574	638400
OpenSea	-47	0.307439	-0.00123154	632704
OpenSea	-46	0.294535	-0.00118291	629148
OpenSea	-45	0.293572	-0.000566483	632253
OpenSea	-44	0.290673	-0.00111754	620510
OpenSea	-43	0.299854	-0.000733173	644583
OpenSea	-42	0.298656	-0.000745809	657221
OpenSea	-41	0.310851	-0.000490181	657914
OpenSea	-40	0.311483	-0.000861596	642090
OpenSea	-39	0.310492	-0.00159661	650654
OpenSea	-38	0.319573	-0.00048524	659114
OpenSea	-37	0.317597	-0.000419927	675949
OpenSea	-36	0.311948	-0.000690399	652748
OpenSea	-35	0.296787	-4.41588e-05	665237
OpenSea	-34	0.315681	-0.00123806	648184
OpenSea	-33	0.308597	0.000326613	625264
OpenSea	-32	0.293474	-0.00225548	640539
OpenSea	-31	0.285475	-0.00041041	629977
OpenSea	-30	0.297536	-0.000889083	631545
OpenSea	-29	0.29508	-0.00113151	623470
OpenSea	-28	0.306658	-0.000939233	630558
OpenSea	-27	0.299398	-0.0012396	622700
OpenSea	-26	0.302105	-0.00229414	632044
OpenSea	-25	0.30595	-0.000718946	622288
OpenSea	-24	0.29736	-0.00106776	626108
OpenSea	-23	0.301077	-0.0012244	623910
OpenSea	-22	0.300236	-0.000555073	602218
OpenSea	-21	0.286098	-0.00132425	593672
OpenSea	-20	0.291855	-0.00140926	579218
OpenSea	-19	0.288938	-0.00103176	571856
OpenSea	-18	0.290353	-0.000557399	553406
OpenSea	-17	0.295753	-0.000623239	539620
OpenSea	-16	0.293006	-0.000757322	518828
OpenSea	-15	0.286927	-0.00115407	521216
OpenSea	-14	0.301015	-0.00104678	503504
OpenSea	-13	0.30561	-0.000913553	485330
OpenSea	-12	0.300117	-0.000518209	460951
OpenSea	-11	0.293909	-0.00120379	442724
OpenSea	-10	0.306476	-0.000670787	425234
OpenSea	-9	0.305575	-0.00124756	415373
OpenSea	-8	0.310679	-0.00111802	392765
OpenSea	-7	0.308724	-0.00118595	362518
OpenSea	-6	0.313596	-0.00137592	333183
OpenSea	-5	0.309944	-0.00164809	302016
OpenSea	-4	0.321071	-0.00112319	253373
OpenSea	-3	0.324025	-0.00121056	192145
OpenSea	-2	0.32967	-0.0014286	126544
OpenSea	-1	0.329369	-0.0053351	58676.5
OpenSea	1	0.326132	-0.00169972	106908
OpenSea	2	0.32332	-0.000994722	170245
OpenSea	3	0.316072	-0.00129919	226916
OpenSea	4	0.305823	-0.000878519	277422
OpenSea	5	0.309657	-0.00173223	306756
OpenSea	6	0.309112	-0.00128065	335871
OpenSea	7	0.306175	-0.001337	358179
OpenSea	8	0.300926	-0.00120948	371899
OpenSea	9	0.306582	-0.00129917	390756
OpenSea	10	0.297036	-0.000559254	415057
OpenSea	11	0.295887	-0.00138402	436938
OpenSea	12	0.30473	-0.0010141	451082
OpenSea	13	0.306563	-0.00131492	470411
OpenSea	14	0.29421	-0.00119857	483761
OpenSea	15	0.309578	-0.000841778	496832
OpenSea	16	0.302307	-0.000975959	508082
OpenSea	17	0.306671	-0.000697796	533752
OpenSea	18	0.304346	-0.000769984	546887
OpenSea	19	0.304324	-0.000915359	557900
OpenSea	20	0.30018	-0.000601812	557221
OpenSea	21	0.286851	-0.000319828	580899
OpenSea	22	0.291752	1.62636e-06	575104
OpenSea	23	0.292968	-0.000128178	591952
OpenSea	24	0.299041	-0.000430165	595561
OpenSea	25	0.297288	-0.000558505	595215
OpenSea	26	0.284345	-0.00139071	594896
OpenSea	27	0.295915	-0.000762956	590680
OpenSea	28	0.301539	-0.00143871	604572
OpenSea	29	0.297917	-0.00052878	620428
OpenSea	30	0.322567	-0.000662686	608951
OpenSea	31	0.295517	8.78518e-05	617338
OpenSea	32	0.302483	-0.00117428	633919
OpenSea	33	0.303987	-0.00134542	633325
OpenSea	34	0.297726	-0.000810793	650472
OpenSea	35	0.297138	-0.000334353	660774
OpenSea	36	0.299836	4.8794e-05	650692
OpenSea	37	0.292317	0.000257759	634018
OpenSea	38	0.28953	-0.000197029	637240
OpenSea	39	0.295312	-0.00190596	636442
OpenSea	40	0.300615	-0.000616477	632722
OpenSea	41	0.295039	-0.000637357	630926
OpenSea	42	0.299571	0.000141584	628228
OpenSea	43	0.284755	-0.000546385	625696
OpenSea	44	0.304433	-0.000220836	626538
OpenSea	45	0.288238	-0.000942868	631305
OpenSea	46	0.305481	-0.00162576	636168
OpenSea	47	0.295133	-0.00140605	633841
OpenSea	48	0.29578	-0.00162718	639137
OpenSea	49	0.27938	-0.000801987	655773
OpenSea	50	0.292686	-0.000399003	648051

## Sheet: figure_2f
TCGA Code	Gene	CRE	Spearman rho
BLCA	IFNγ	chr12:68800138-68800139	0.6
BRCA	IFNγ	chr12:68800138-68800139	0.631
CESC	IFNγ	chr12:68800138-68800139	0.571
COAD	IFNγ	chr12:68800138-68800139	0.514
ESCA	IFNγ	chr12:68800138-68800139	0.475
HNSC	IFNγ	chr12:68800138-68800139	0.597
KIRC	IFNγ	chr12:68800138-68800139	0.551
KIRP	IFNγ	chr12:68800138-68800139	0.395
LAML	IFNγ	chr12:68800138-68800139	0.545
LGG	IFNγ	chr12:68800138-68800139	0.131
LIHC	IFNγ	chr12:68800138-68800139	0.598
LUAD	IFNγ	chr12:68800138-68800139	0.519
LUSC	IFNγ	chr12:68800138-68800139	0.427
PAAD	IFNγ	chr12:68800138-68800139	0.325
PCPG	IFNγ	chr12:68800138-68800139	-0.037
PRAD	IFNγ	chr12:68800138-68800139	0.404
READ	IFNγ	chr12:68800138-68800139	0.469
SARC	IFNγ	chr12:68800138-68800139	0.614
SKCM	IFNγ	chr12:68800138-68800139	0.458
STAD	IFNγ	chr12:68800138-68800139	0.485
TGCT	IFNγ	chr12:68800138-68800139	0.434
THCA	IFNγ	chr12:68800138-68800139	0.724
THYM	IFNγ	chr12:68800138-68800139	0.143
UCEC	IFNγ	chr12:68800138-68800139	0.605
BLCA	GSTT1	chr22:24373322-24373323	-0.641
BRCA	GSTT1	chr22:24373322-24373323	-0.614
CESC	GSTT1	chr22:24373322-24373323	-0.644
COAD	GSTT1	chr22:24373322-24373323	-0.759
ESCA	GSTT1	chr22:24373322-24373323	-0.644
HNSC	GSTT1	chr22:24373322-24373323	-0.644
KIRC	GSTT1	chr22:24373322-24373323	-0.677
KIRP	GSTT1	chr22:24373322-24373323	-0.726
LAML	GSTT1	chr22:24373322-24373323	-0.568
LGG	GSTT1	chr22:24373322-24373323	-0.607
LIHC	GSTT1	chr22:24373322-24373323	-0.758
LUAD	GSTT1	chr22:24373322-24373323	-0.712
LUSC	GSTT1	chr22:24373322-24373323	-0.697
PAAD	GSTT1	chr22:24373322-24373323	-0.624
PCPG	GSTT1	chr22:24373322-24373323	-0.595
PRAD	GSTT1	chr22:24373322-24373323	-0.606
READ	GSTT1	chr22:24373322-24373323	-0.645
SARC	GSTT1	chr22:24373322-24373323	-0.534
SKCM	GSTT1	chr22:24373322-24373323	-0.627
STAD	GSTT1	chr22:24373322-24373323	-0.618
TGCT	GSTT1	chr22:24373322-24373323	-0.61
THCA	GSTT1	chr22:24373322-24373323	-0.69
THYM	GSTT1	chr22:24373322-24373323	-0.654
UCEC	GSTT1	chr22:24373322-24373323	-0.612

## Sheet: figure_3b
term	estimate	std.error	statistic	p.value	N
Low_Signal	-19.352	0.234542	-82.5098	0	72114
Repressed	-11.9716	0.48148	-24.8641	2.6866e-136	22436
Mixed	6.15895	0.528139	11.6616	2.0405e-31	17716
Poised_Promoter	7.77499	0.739188	10.5183	7.20604e-26	8073
Insulator	20.8439	1.0118	20.6007	3.24846e-94	4095
Txn	21.5009	0.366965	58.5912	0	49803
Weak_Enhancer	24.0437	0.814806	29.5085	4.84397e-191	6515
Enhancer	26.1732	0.683056	38.3178	0	9639
Other Promoter	62.6375	0.356342	175.779	0	55120

## Sheet: figure_3c
term	estimate	std.error	statistic	p.value	q.value
CTCF	2.82275	0.514826	5.48291	4.18802e-08	3.19887e-07
RAD21	8.79743	1.30496	6.74151	1.57097e-11	1.52908e-10
SMC3	16.1887	1.49256	10.8463	2.10752e-27	5.12831e-26
POLR2A	19.612	0.488155	40.1758	0	0
PHF8	8.49765	0.756822	11.2281	3.01845e-29	8.01261e-28
TAF1	-1.55353	0.744582	-2.08645	0.0369391	0.0884115
EGR1	11.8016	0.878537	13.4332	3.99285e-41	1.94319e-39
RBFOX2	10.0866	0.68839	14.6525	1.36215e-48	9.94373e-47
POLR2G	11.2395	0.733154	15.3303	5.07629e-53	4.94092e-51
EP300	4.62333	0.669707	6.90351	5.08542e-12	5.12049e-11
SIN3A	14.5669	0.670388	21.7291	1.36764e-104	1.99676e-102
IKZF1	8.19732	0.806464	10.1645	2.88711e-24	6.02169e-23
ZNF687	-5.36017	1.39159	-3.85184	0.000117263	0.000552269
RFX1	7.90203	1.60823	4.91349	8.95283e-07	5.44631e-06
POU2F2	1.91489	2.68058	0.714359	0.475006	0.605685
ZNF143	11.0128	1.33376	8.25695	1.50172e-16	1.9932e-15
IKZF2	-4.67305	2.05967	-2.26884	0.0232792	0.0585994
CREM	1.00339	1.15956	0.865323	0.386862	0.538987
ZBTB2	1.34786	2.50184	0.538749	0.590061	0.715625
NCOA6	-0.500353	4.63639	-0.107919	0.91406	0.946474
GMEB1	-0.133131	1.72594	-0.0771354	0.938516	0.958205
NRF1	8.41411	0.865144	9.72567	2.36549e-22	4.31702e-21
IRF1	13.4071	1.43813	9.3226	1.1442e-20	1.96534e-19
CREB1	-0.778927	1.83569	-0.424324	0.67133	0.77789
TRIM22	6.56444	1.18337	5.54725	2.905e-08	2.29259e-07
CREB3L1	1.05337	1.62458	0.648392	0.516732	0.642067
HNRNPLL	-2.51	1.02211	-2.4557	0.0140617	0.0387359
EP400	-9.37777	1.17376	-7.98953	1.36031e-15	1.58884e-14
SP1	7.00484	0.846937	8.27079	1.33726e-16	1.85942e-15
EZH2	-8.84278	0.667418	-13.2492	4.70556e-40	1.96289e-38
NR2F2	0.231704	1.70918	0.135564	0.892166	0.941385
FOS	11.1161	1.35925	8.17808	2.89756e-16	3.67864e-15
GATA2	1.06047	2.11574	0.501227	0.616212	0.725861
JUND	2.90221	1.15215	2.51896	0.0117707	0.0327511
MYC	4.16934	0.853553	4.88469	1.03657e-06	6.17713e-06
ARNT	0.00151577	2.05495	0.000737621	0.999411	0.999411
RBBP5	0.71197	0.76996	0.924685	0.355131	0.508325
HCFC1	-0.404908	1.87916	-0.215473	0.829399	0.914095
GABPA	1.70801	1.39728	1.22239	0.221563	0.353533
YY1	5.1706	0.85381	6.05592	1.39823e-09	1.23722e-08
ASH2L	-2.36106	0.686403	-3.43975	0.000582345	0.00236702
ZBTB40	2.36717	1.8074	1.30971	0.190294	0.309736
ELF1	1.96062	1.18802	1.65033	0.0988776	0.200502
RCOR1	9.05333	1.79429	5.04564	4.52331e-07	2.93513e-06
ZNF217	-6.23823	1.734	-3.59759	0.000321248	0.00144314
SAP30	3.46484	1.33124	2.60273	0.00924912	0.0281328
ELF4	-1.36468	1.78392	-0.764991	0.444278	0.584227
MAX	0.861804	0.783264	1.10027	0.271214	0.410334
MXI1	5.14548	0.866895	5.93552	2.93302e-09	2.51895e-08
SMAD5	-5.8661	1.18841	-4.9361	7.97508e-07	5.06244e-06
XRCC5	-3.91141	1.26228	-3.0987	0.00194395	0.00718522
ZHX2	1.97748	1.89574	1.04312	0.296894	0.437844
GABPB1	9.077	1.44144	6.29718	3.03619e-10	2.77052e-09
PHF20	-7.8349	2.3601	-3.31973	0.000901191	0.00355605
MLLT1	0.109136	1.74591	0.0625098	0.950157	0.963354
HDAC2	0.287299	0.903012	0.318157	0.750366	0.845973
SIX5	3.50338	2.51312	1.39404	0.163308	0.295951
SIN3B	3.42707	2.47137	1.38671	0.165532	0.295951
KDM5A	18.4153	1.35621	13.5785	5.5604e-42	3.24728e-40
ETS1	2.84561	1.48808	1.91227	0.0558431	0.127392
ZNF316	-0.531991	2.51801	-0.211274	0.832674	0.914095
RELB	0.343929	1.49784	0.229616	0.81839	0.912099
ZSCAN29	8.16953	2.42877	3.36365	0.000769295	0.00307718
MBD2	-0.423377	2.00428	-0.211236	0.832703	0.914095
ASH1L	7.18779	3.54942	2.02506	0.0428624	0.100127
ZEB2	4.5278	2.15684	2.09927	0.0357937	0.0867433
RBM25	10.3863	2.23396	4.64926	3.33299e-06	1.94646e-05
NFYB	0.751813	2.23435	0.336479	0.73651	0.836813
C11orf30	-3.64783	1.98111	-1.8413	0.0655784	0.145067
BHLHE40	3.44858	1.10113	3.13186	0.00173722	0.00650343
L3MBTL2	-5.50516	1.08346	-5.0811	3.75538e-07	2.4922e-06
USF1	3.25907	2.0983	1.5532	0.120377	0.235907
ZNF592	-0.0333917	2.18396	-0.0152895	0.987801	0.991196
USF2	7.62382	2.33786	3.26102	0.00111027	0.00432266
RNF2	-5.83328	0.873277	-6.67976	2.39839e-11	2.25913e-10
SMARCA4	-1.6086	1.64594	-0.977317	0.328413	0.47542
MNT	-0.194542	1.07982	-0.180161	0.857026	0.921517
RBM39	0.694316	0.881336	0.787799	0.430815	0.571809
E2F6	4.5442	1.32132	3.43915	0.000583649	0.00236702
MGA	-6.30355	1.63987	-3.84394	0.000121104	0.000561308
KDM1A	-0.781646	1.27608	-0.612537	0.540183	0.665542
HNF4G	7.01338	2.72995	2.56905	0.0101984	0.029956
ZBTB7A	12.9592	1.19827	10.815	2.9662e-27	6.66255e-26
NR2F6	-0.322304	2.38785	-0.134976	0.892631	0.941385
ATF3	-6.5333	1.43515	-4.55233	5.30795e-06	2.92438e-05
FOXA1	0.967852	1.86603	0.518669	0.603992	0.71986
HNF4A	-3.14129	1.69255	-1.85596	0.0634609	0.141455
FOXA2	2.51572	2.38362	1.05542	0.291236	0.43168
CLOCK	1.8209	3.173	0.573873	0.566054	0.691581
SKI	-5.83933	2.41521	-2.41773	0.0156184	0.0414596
RXRA	-1.96714	1.43892	-1.36709	0.171597	0.297705
CHD4	-1.78536	2.34357	-0.761812	0.446173	0.584227
NBN	0.972754	1.30721	0.744143	0.456791	0.594084
ZNF184	6.25971	4.17205	1.50039	0.133514	0.251522
NR3C1	2.32674	1.59228	1.46127	0.143944	0.267717
FOSL2	-1.68946	2.34101	-0.721678	0.470493	0.603046
TCF12	2.5041	1.47185	1.70133	0.0888831	0.185385
BCL3	-3.65391	2.36025	-1.5481	0.121598	0.236712
CEBPB	8.76212	1.52733	5.7369	9.65364e-09	7.83017e-08
TBL1XR1	-0.534531	1.81249	-0.294915	0.768059	0.859284
ESRRA	3.64982	1.93146	1.88967	0.0588036	0.133106
CTBP1	3.41557	1.1078	3.0832	0.00204808	0.0074755
GATA3	-0.17271	1.98003	-0.0872259	0.930492	0.953346
ZBTB33	-10.4651	1.14321	-9.1541	5.52163e-20	8.95732e-19
PRPF4	7.72881	2.13077	3.62724	0.000286524	0.00130726
HDAC1	10.1208	0.811595	12.4703	1.11143e-35	4.05671e-34
KDM4A	4.15717	0.801162	5.18892	2.11679e-07	1.43745e-06
ARID2	26.6817	3.83886	6.95044	3.65063e-12	4.09994e-11
NFIC	5.01515	1.90736	2.62937	0.0085549	0.0265748
BATF	3.78115	4.49916	0.840411	0.400679	0.552383
MTA3	-1.55803	1.50386	-1.03602	0.300194	0.440486
ETV6	-3.6611	2.40007	-1.52541	0.127158	0.245752
SKIL	2.30143	1.52639	1.50777	0.131616	0.249557
JUNB	0.333924	3.80303	0.0878048	0.930032	0.953346
RUNX3	0.217705	1.61654	0.134674	0.89287	0.941385
SUZ12	-2.69315	0.898731	-2.99661	0.00273028	0.00949097
ESR1	-5.8931	2.91651	-2.0206	0.0433227	0.100399
REST	-3.26725	1.16819	-2.79683	0.00516101	0.0165606
SMARCE1	1.3893	3.32416	0.41794	0.675991	0.780195
HNRNPK	16.6946	1.66783	10.0098	1.39518e-23	2.71594e-22
JUN	-1.63341	2.26529	-0.721063	0.470871	0.603046
DPF2	7.2527	1.33864	5.41796	6.03394e-08	4.40478e-07
FIP1L1	-4.0943	1.48357	-2.75976	0.00578482	0.0183605
FOSL1	8.27385	4.55029	1.81831	0.0690174	0.150396
SRSF4	3.1992	3.9775	0.804325	0.42121	0.56679
RBM22	-3.96377	1.29554	-3.05955	0.00221693	0.00789443
GATAD2B	4.41963	1.02332	4.31893	1.56848e-05	8.48141e-05
STAT5A	2.59494	3.17022	0.818535	0.413052	0.560983
ZFP91	29.3158	2.48901	11.7781	5.16468e-32	1.67565e-30
NR2C1	-11.1929	2.04273	-5.47938	4.27247e-08	3.19887e-07
TAF15	1.55979	1.15113	1.35501	0.175415	0.297798
BMI1	2.03227	2.57567	0.789026	0.430098	0.571809
AGO2	-2.41733	0.84766	-2.85177	0.004348	0.0141069
DEAF1	28.5527	3.29365	8.66899	4.38561e-18	6.73999e-17
NFIB	16.2222	3.81634	4.25071	2.13168e-05	0.000113173
IRF3	0.278822	4.07984	0.0683413	0.945514	0.961986
E2F1	6.09917	1.72238	3.54112	0.000398503	0.00173676
NEUROD1	-3.14579	2.62375	-1.19897	0.230542	0.362056
NCOR1	-3.14163	2.31276	-1.35839	0.174341	0.297705
PKNOX1	10.8438	1.56406	6.93311	4.12701e-12	4.30388e-11
FOXK2	-2.63772	1.8229	-1.44699	0.147901	0.273336
E4F1	9.00003	2.31319	3.89074	9.99671e-05	0.000486506
PBX3	6.11473	3.24964	1.88167	0.0598827	0.134506
KLF5	-10.8615	4.25405	-2.55321	0.0106741	0.0308597
ZBTB7B	-8.33063	5.47226	-1.52234	0.127926	0.245752
STAT3	0.428963	2.07888	0.206343	0.836523	0.914379
MAFK	-1.24387	2.55775	-0.486315	0.626744	0.734977
ZNF282	-1.38898	2.77332	-0.500839	0.616485	0.725861
HNRNPL	-1.97194	1.5078	-1.30783	0.190933	0.309736
ZNF24	-6.81262	2.31949	-2.93712	0.00331305	0.0113813
SPI1	6.73614	2.19672	3.06646	0.00216634	0.00780952
ZFX	9.73549	0.827325	11.7674	5.85923e-32	1.71089e-30
CHD1	10.5634	1.2944	8.16084	3.34268e-16	4.06693e-15
NFXL1	4.18414	4.66779	0.896385	0.370048	0.522
PCBP1	3.10991	1.27094	2.44694	0.0144081	0.0391497
TCF7L2	-2.91274	1.92678	-1.51171	0.130608	0.249265
ARID3A	-0.853917	2.14674	-0.397773	0.690798	0.794145
ATF4	0.303877	2.7911	0.108874	0.913303	0.946474
TBP	-8.13406	1.37388	-5.92051	3.21379e-09	2.68122e-08
NFRKB	0.730249	1.61259	0.452843	0.650662	0.756946
ATF2	-9.24896	2.00534	-4.61217	3.98679e-06	2.28264e-05
TRIM28	-3.18815	1.31612	-2.42238	0.0154198	0.0413081
ATF7	4.61307	1.83147	2.51878	0.0117769	0.0327511
ZNF207	1.11039	1.49542	0.742525	0.45777	0.594084
TAF9B	-3.16549	2.13921	-1.47975	0.138942	0.260072
UBTF	2.56807	1.42021	1.80823	0.0705716	0.152644
CBX1	-9.96871	2.18648	-4.55926	5.13585e-06	2.88398e-05
ZNF407	2.22809	2.45866	0.906219	0.364821	0.519647
KDM5B	-0.882413	1.25897	-0.700901	0.483366	0.613664
FOXM1	4.61282	3.52667	1.30798	0.19088	0.309736
RB1	6.60153	1.26565	5.21592	1.83058e-07	1.27269e-06
MITF	-3.60192	2.59532	-1.38785	0.165184	0.295951
U2AF1	-1.65494	1.54221	-1.0731	0.283229	0.426304
AGO1	5.6071	1.34723	4.16196	3.15638e-05	0.000161695
PRDM10	9.11986	3.02987	3.00999	0.00261285	0.0091922
CC2D1A	5.11255	3.75922	1.36	0.17383	0.297705
ZBTB5	11.0453	5.35771	2.06157	0.0392493	0.0931772
ZNF574	10.3423	2.90311	3.5625	0.000367413	0.00162552
MTA2	-2.57766	1.96834	-1.30956	0.190345	0.309736
ZNF639	7.86067	1.86404	4.217	2.47665e-05	0.00012914
ELK1	0.793922	2.20768	0.359619	0.719133	0.820261
MYNN	-2.28935	4.31278	-0.53083	0.595537	0.715625
NFE2	4.86773	3.58045	1.35953	0.173979	0.297705
TFAP4	-4.75972	2.26917	-2.09756	0.035945	0.0867433
ZKSCAN1	-2.09106	3.59442	-0.581752	0.560734	0.68796
RLF	-2.43868	2.82278	-0.86393	0.387627	0.538987
NR2F1	3.82633	1.51001	2.53397	0.0112783	0.0322098
BCOR	-7.0526	2.94417	-2.39545	0.0166009	0.0436709
RAD51	-0.442257	3.28875	-0.134476	0.893026	0.941385
BRD4	0.759961	1.42856	0.531975	0.594744	0.715625
EED	-1.21262	2.52823	-0.479631	0.63149	0.737581
SRF	-2.61578	2.46672	-1.06043	0.288951	0.430478
IRF2	16.1693	4.65719	3.4719	0.00051688	0.00218738
CCAR2	-2.27372	4.33692	-0.524272	0.60009	0.71814
MTA1	1.80501	2.73855	0.659113	0.509824	0.636191
E2F8	3.36715	2.46064	1.36841	0.171186	0.297705
AFF1	-1.78781	2.24812	-0.795249	0.426469	0.571234
EBF1	2.41023	1.97858	1.21816	0.223163	0.35415
ZMYM3	1.80342	3.38133	0.533345	0.593795	0.715625
ZNF444	-5.08226	2.79222	-1.82015	0.068737	0.150396
SREBF1	-2.51406	3.03013	-0.829688	0.406716	0.557564
GATA1	-0.834458	2.52503	-0.330474	0.741042	0.838699
SMARCA5	2.42961	1.74829	1.38971	0.164618	0.295951
WRNIP1	6.94225	3.02822	2.29252	0.0218764	0.0555471
ZNF830	7.04503	4.50994	1.56211	0.118263	0.234918
STAT1	0.614959	2.0834	0.29517	0.767864	0.859284
DNMT1	8.13174	4.71817	1.7235	0.0848	0.178141
SAFB	8.93522	3.52976	2.53139	0.0113617	0.0322098
ARID1B	-4.80278	4.72029	-1.01747	0.308929	0.451036
CBFA2T3	-10.1987	4.7005	-2.1697	0.0300307	0.0749483
KDM4B	2.01529	2.72691	0.739038	0.459885	0.594187
THAP1	14.9456	3.79594	3.93727	8.24371e-05	0.000407994
MEIS2	6.64472	2.26627	2.93201	0.0033681	0.0114359
E2F4	-6.38169	4.1053	-1.5545	0.120066	0.235907
ZBTB11	-12.7259	3.06273	-4.15508	3.25289e-05	0.000163766
TRIM24	-1.41303	3.64818	-0.387324	0.698517	0.79987
BRCA1	-4.24261	5.2644	-0.805906	0.420298	0.56679
CBX8	-3.73793	3.11818	-1.19875	0.230625	0.362056
HDAC6	5.47855	2.10122	2.60732	0.00912597	0.0280503
MYBL2	-4.9685	4.66046	-1.0661	0.286381	0.428838
NCOA1	-0.513436	2.87781	-0.178412	0.858399	0.921517
TAF7	-5.6234	2.19065	-2.567	0.0102589	0.029956
EHMT2	-8.40249	2.44073	-3.44261	0.00057623	0.00236702
CBFB	1.59063	2.35475	0.675498	0.49936	0.628505
MAFF	0.404722	3.93169	0.102938	0.918012	0.947207
CBX2	4.99625	4.25396	1.17449	0.240198	0.375068
IRF4	-6.41572	5.6298	-1.1396	0.254454	0.391056
BCL11A	1.07942	5.89962	0.182964	0.854826	0.921517
DACH1	-2.99581	4.31743	-0.693886	0.487754	0.616555
TEAD4	2.63528	4.28479	0.615033	0.538534	0.665542
RFX5	6.42478	2.48596	2.58442	0.00975485	0.0290655
CBX3	-5.19133	2.19855	-2.36125	0.0182143	0.0474873
ZNF384	6.762	2.35057	2.87675	0.00401828	0.0134866
HMBOX1	-2.60631	2.90335	-0.89769	0.369352	0.522
ZNF579	8.16695	3.34007	2.44515	0.01448	0.0391497
NFE2L2	4.06772	4.56733	0.890612	0.373138	0.523829
CBX5	-6.43193	4.823	-1.3336	0.182338	0.302898
BACH1	9.74624	2.80609	3.47325	0.000514283	0.00218738
FUS	4.39277	1.69703	2.5885	0.00963994	0.0290192
ZEB1	9.81159	3.06092	3.20544	0.00134874	0.00511472
TAL1	-6.33367	4.65711	-1.36	0.173831	0.297705
LEF1	-0.409118	3.38504	-0.12086	0.903802	0.946474
GATAD2A	0.055067	2.94101	0.0187238	0.985061	0.991196
ETV4	-6.50923	2.46645	-2.63911	0.00831297	0.0261009
MEF2B	-1.55342	2.32307	-0.668694	0.503691	0.631235
PAX5	6.07249	2.5947	2.34035	0.0192666	0.0497862
TCF7	0.743551	3.48247	0.213513	0.830927	0.914095
BRD9	-6.91485	3.85686	-1.79287	0.0729947	0.156724
MEF2A	-0.751122	5.579	-0.134634	0.892901	0.941385
MEF2C	-0.833861	7.48424	-0.111416	0.911287	0.946474
CHAMP1	-25.0054	2.9129	-8.58437	9.1854e-18	1.34107e-16
ZHX1	-4.55877	3.33918	-1.36524	0.17218	0.297705
NFATC1	-0.0916967	3.74426	-0.02449	0.980462	0.99064
NFYA	-8.5834	6.35601	-1.35044	0.176877	0.298544
ZZZ3	21.406	5.53658	3.86629	0.000110533	0.000529108
ZNF512B	-0.577115	5.3234	-0.108411	0.91367	0.946474
HNRNPUL1	-8.5987	5.17361	-1.66203	0.0965078	0.197065
KLF16	-1.11197	5.48076	-0.202886	0.839225	0.914379
PML	5.34149	3.2061	1.66604	0.0957069	0.196806
CBFA2T2	6.17499	4.46022	1.38446	0.166219	0.295951
TBX3	5.38104	4.61444	1.16613	0.243563	0.3783
SMAD1	-5.51447	3.08876	-1.78533	0.0742083	0.158167
SMARCC2	-5.77042	4.47106	-1.29062	0.196838	0.317551
SMARCB1	-10.3698	6.1122	-1.69658	0.0897772	0.185922
ZNF507	-9.70158	5.60167	-1.73191	0.0832913	0.17624
GATA4	-13.2219	4.63579	-2.85214	0.00434298	0.0141069
TBX21	-4.94276	3.15717	-1.56557	0.117451	0.234902
HES1	-10.5999	5.21029	-2.03441	0.0419114	0.0986946
CUX1	8.36507	3.59025	2.32994	0.0198102	0.0507419
PTBP1	-5.65386	2.82734	-1.99971	0.045533	0.10469
LCORL	-5.48777	5.86196	-0.936167	0.349188	0.502281
PCBP2	-6.60192	5.33329	-1.23787	0.215766	0.346173
SREBF2	37.8354	5.45123	6.94071	3.91095e-12	4.22962e-11
ZBED1	-4.38306	3.25802	-1.34531	0.178526	0.299595
RBM14	-3.65861	4.69696	-0.778932	0.43602	0.576099
NFATC3	0.507332	2.66349	0.190476	0.848936	0.921517
HNF1A	-5.2575	4.71402	-1.11529	0.264727	0.402606
U2AF2	8.73325	4.138	2.1105	0.0348162	0.0854314
NR2C2	-15.6697	5.45623	-2.87189	0.00408061	0.0135402
SOX13	-5.37074	6.39559	-0.839757	0.401045	0.552383
ZNF318	-3.7049	4.48846	-0.825427	0.40913	0.558252
HNRNPH1	28.5627	5.79402	4.92968	8.24174e-07	5.1204e-06
NANOG	4.97232	5.09271	0.976361	0.328887	0.47542
SETDB1	-18.6374	3.56826	-5.2231	1.76098e-07	1.25416e-06
SOX6	-5.41774	4.06465	-1.33289	0.182569	0.302898
RBM34	-9.4256	5.88394	-1.60192	0.109174	0.219855
E2F7	-21.3222	6.62425	-3.21881	0.0012874	0.00494633
NCOA2	13.2698	6.23843	2.12711	0.0334117	0.0826798
IRF5	-11.0301	7.85969	-1.40338	0.160505	0.294765
PHF21A	-5.83262	5.15244	-1.13201	0.257631	0.393865
RUNX1	2.43585	4.77058	0.510599	0.609632	0.723629
CHD7	6.54546	5.67534	1.15332	0.248782	0.384361

## Sheet: figure_3d
term	estimate	std.error	statistic	p.value	conf.low	conf.high	N
0	-11.4566	0.178948	-64.0221	0	-11.8074	-11.1059	95051
1	2.43156	0.425287	5.71747	1.08307e-08	1.59801	3.26511	20449
[ 2, 4)	3.94235	0.4706	8.3773	5.45702e-17	3.01999	4.86472	16067
[ 4, 13)	6.84924	0.447744	15.2972	8.66668e-53	5.97167	7.7268	18069
[13,209]	18.8089	0.460387	40.8546	0	17.9066	19.7113	16916

## Sheet: figure_4b
Boxplots
Element	n	ymin	lower	notch lower	middle	upper	notch upper	ymax
CRE	239416	1	4	6.97094	7	13	7.02906	26
Hub	6139	6	19	23.7782	24	30	24.2218	46

## Sheet: figure_4c
Boxplot										P-value
Element	n	ymin	lower	notch lower	middle	upper	notch upper	ymax		statistic	p.value	method	alternative
CRE	174139	-1.6031	-0.695941	-0.362508	-0.360218	-0.0911347	-0.357928	0.815908		35537939	5.11152e-33	Wilcoxon rank sum test with continuity correction	two.sided
Hub	574	-1.34544	-0.46142	-0.153152	-0.11145	0.170928	-0.0697482	0.954241

## Sheet: figure_4d
term	estimate	std.error	statistic	p.value	conf.low	conf.high	n
Low_Signal	-5.34451	0.0903819	-59.1326	0	-5.527	-5.1724	25886
Repressed	0.376122	0.184359	2.04016	0.041334	0.00254247	0.72733	5647
Mixed	1.07426	0.134573	7.98277	1.4308e-15	0.809068	1.33733	7399
Poised_Promoter	1.20038	0.171268	7.00882	2.40331e-12	0.855829	1.52882	3075
Txn	1.84758	0.0973722	18.9744	2.77747e-80	1.66093	2.04296	26701
Enhancer	1.98114	0.117309	16.8882	5.49716e-64	1.75269	2.21303	5529
Insulator	2.08689	0.144878	14.4045	4.85088e-47	1.79984	2.36866	2186
Weak_Enhancer	2.57224	0.116341	22.1095	2.55889e-108	2.34591	2.80243	3365
Other Promoter	3.25078	0.0917291	35.4389	4.29655e-275	3.07588	3.43576	41729

[truncated: 7 more sheets: figure_4e, figure_4f, figure_6b, figure_7b, figure_7c, figure_7d, figure_s9]
